# Supplementary material for: Amphoteric chalcogen-bonding and halogen-bonding rotaxanes for anion or cation recognition
Source: Nat Chem. 2025 Feb 20;17(3):373–81. doi: 10.1038/s41557-025-01742-x (PMC11882458; doi:10.1038/s41557-025-01742-x)
Supplement: Supplementary file 2 — DFT-optimized geometries and Ɛ0 energies. [file 41557_2025_1742_MOESM2_ESM.zip]

Archive with 75 entries (60 files):
- 01_8·ChB3’_PBE0-D3(BJ)-def2-TZVP_gas-phase/
- 01_8·ChB3’_PBE0-D3(BJ)-def2-TZVP_gas-phase/8·ChB3’.xyz
- 02_8·ChB3’·X-_M06-2X-def2-TZVP(D)_acetone(CPCM)/
- 02_8·ChB3’·X-_M06-2X-def2-TZVP(D)_acetone(CPCM)/8·ChB3’·Br-.xyz
- 02_8·ChB3’·X-_M06-2X-def2-TZVP(D)_acetone(CPCM)/8·ChB3’·Cl-.xyz
- 02_8·ChB3’·X-_M06-2X-def2-TZVP(D)_acetone(CPCM)/8·ChB3’·I-.xyz
- 02_8·ChB3’·X-_M06-2X-def2-TZVP(D)_acetone(SMD18)/
- 02_8·ChB3’·X-_M06-2X-def2-TZVP(D)_acetone(SMD18)/8·ChB3’·Br-.xyz
- 02_8·ChB3’·X-_M06-2X-def2-TZVP(D)_acetone(SMD18)/8·ChB3’·Cl-.xyz
- 02_8·ChB3’·X-_M06-2X-def2-TZVP(D)_acetone(SMD18)/8·ChB3’·I-.xyz
- 03_M·3·TeMe_PBE0-D3(BJ)-def2-TZVP_acetonitrile(PCM)/
- 03_M·3·TeMe_PBE0-D3(BJ)-def2-TZVP_acetonitrile(PCM)/3·TeMe_endo_endo.xyz
- 03_M·3·TeMe_PBE0-D3(BJ)-def2-TZVP_acetonitrile(PCM)/3·TeMe_endo_exo.xyz
- 03_M·3·TeMe_PBE0-D3(BJ)-def2-TZVP_acetonitrile(PCM)/3·TeMe_exo_exo.xyz
- 03_M·3·TeMe_PBE0-D3(BJ)-def2-TZVP_acetonitrile(PCM)/Ag(I)·3·TeMe_endo_endo.xyz
- 03_M·3·TeMe_PBE0-D3(BJ)-def2-TZVP_acetonitrile(PCM)/Ag(I)·3·TeMe_endo_exo.xyz
- 03_M·3·TeMe_PBE0-D3(BJ)-def2-TZVP_acetonitrile(PCM)/Ag(I)·3·TeMe_exo_exo.xyz
- 03_M·3·TeMe_PBE0-D3(BJ)-def2-TZVP_acetonitrile(PCM)/Cu(I)·3·TeMe_endo_endo.xyz
- 03_M·3·TeMe_PBE0-D3(BJ)-def2-TZVP_acetonitrile(PCM)/Cu(I)·3·TeMe_endo_exo.xyz
- 03_M·3·TeMe_PBE0-D3(BJ)-def2-TZVP_acetonitrile(PCM)/Cu(I)·3·TeMe_exo_exo.xyz
- 03_M·3·TeMe_PBE0-D3(BJ)-def2-TZVP_acetonitrile(PCM)/Cu(I)·3·TeMe·ACN.xyz
- 03_M·3·TeMe_PBE0-D3(BJ)-def2-TZVP_acetonitrile(PCM)/Tl(I)·3·TeMe_endo_endo.xyz
- 03_M·3·TeMe_PBE0-D3(BJ)-def2-TZVP_acetonitrile(PCM)/Tl(I)·3·TeMe_endo_exo.xyz
- 03_M·3·TeMe_PBE0-D3(BJ)-def2-TZVP_acetonitrile(PCM)/Tl(I)·3·TeMe_exo_exo.xyz
- 03_M·3·TeMe_PBE0-D3(BJ)-def2-TZVP_acetonitrile(SMD)/
- 03_M·3·TeMe_PBE0-D3(BJ)-def2-TZVP_acetonitrile(SMD)/3·TeMe_endo_endo.xyz
- 03_M·3·TeMe_PBE0-D3(BJ)-def2-TZVP_acetonitrile(SMD)/3·TeMe_endo_exo.xyz
- 03_M·3·TeMe_PBE0-D3(BJ)-def2-TZVP_acetonitrile(SMD)/3·TeMe_exo_exo.xyz
- 03_M·3·TeMe_PBE0-D3(BJ)-def2-TZVP_acetonitrile(SMD)/Ag(I)·3·TeMe_endo_endo.xyz
- 03_M·3·TeMe_PBE0-D3(BJ)-def2-TZVP_acetonitrile(SMD)/Ag(I)·3·TeMe_endo_exo.xyz
- 03_M·3·TeMe_PBE0-D3(BJ)-def2-TZVP_acetonitrile(SMD)/Ag(I)·3·TeMe_exo_exo.xyz
- 03_M·3·TeMe_PBE0-D3(BJ)-def2-TZVP_acetonitrile(SMD)/Cu(I)·3·TeMe_endo_endo.xyz
- 03_M·3·TeMe_PBE0-D3(BJ)-def2-TZVP_acetonitrile(SMD)/Cu(I)·3·TeMe_endo_exo.xyz
- 03_M·3·TeMe_PBE0-D3(BJ)-def2-TZVP_acetonitrile(SMD)/Cu(I)·3·TeMe_exo_exo.xyz
- 03_M·3·TeMe_PBE0-D3(BJ)-def2-TZVP_acetonitrile(SMD)/Cu(I)·3·TeMe·ACN.xyz
- 03_M·3·TeMe_PBE0-D3(BJ)-def2-TZVP_acetonitrile(SMD)/Tl(I)·3·TeMe_endo_endo.xyz
- 03_M·3·TeMe_PBE0-D3(BJ)-def2-TZVP_acetonitrile(SMD)/Tl(I)·3·TeMe_endo_exo.xyz
- 03_M·3·TeMe_PBE0-D3(BJ)-def2-TZVP_acetonitrile(SMD)/Tl(I)·3·TeMe_exo_exo.xyz
- 04_M·8·ChB3’_PBE0-D3(BJ)-def2-TZVP_acetonitrile(SMD)/
- 04_M·8·ChB3’_PBE0-D3(BJ)-def2-TZVP_acetonitrile(SMD)/Ag(I)·8·ChB3’.xyz
- 04_M·8·ChB3’_PBE0-D3(BJ)-def2-TZVP_acetonitrile(SMD)/Cu(I)·8·ChB3’.xyz
- 04_M·8·ChB3’_PBE0-D3(BJ)-def2-TZVP_acetonitrile(SMD)/Tl(I)·8·ChB3’.xyz
- 05_M·8·XB3’_PBE0-D3(BJ)-def2-TZVP_acetonitrile(SMD)/
- 05_M·8·XB3’_PBE0-D3(BJ)-def2-TZVP_acetonitrile(SMD)/Ag(I)·8·XB3’.xyz
- 05_M·8·XB3’_PBE0-D3(BJ)-def2-TZVP_acetonitrile(SMD)/Cu(I)·8·XB3’.xyz
- 05_M·8·XB3’_PBE0-D3(BJ)-def2-TZVP_acetonitrile(SMD)/Tl(I)·8·XB3’.xyz
- 05_M·8·XB3’_PBE0-D3(BJ)-def2-TZVP_acetonitrile(SMD18)/
- 05_M·8·XB3’_PBE0-D3(BJ)-def2-TZVP_acetonitrile(SMD18)/Ag(I)·8·XB3’.xyz
- 05_M·8·XB3’_PBE0-D3(BJ)-def2-TZVP_acetonitrile(SMD18)/Cu(I)·8·XB3’.xyz
- 05_M·8·XB3’_PBE0-D3(BJ)-def2-TZVP_acetonitrile(SMD18)/Tl(I)·8·XB3’.xyz
- 06_M·3·I_PBE0-D3(BJ)-def2-TZVP_acetonitrile(SMD)/
- 06_M·3·I_PBE0-D3(BJ)-def2-TZVP_acetonitrile(SMD)/3·I.xyz
- 06_M·3·I_PBE0-D3(BJ)-def2-TZVP_acetonitrile(SMD)/Tl(I)·3·I.xyz
- 06_M·3·I_PBE0-D3(BJ)-def2-TZVP_acetonitrile(SMD18)/
- 06_M·3·I_PBE0-D3(BJ)-def2-TZVP_acetonitrile(SMD18)/3·I.xyz
- 06_M·3·I_PBE0-D3(BJ)-def2-TZVP_acetonitrile(SMD18)/Tl(I)·3·I.xyz
- 07_M·11·I’_PBE0-D3(BJ)-def2-TZVP_acetone(SMD)/
- 07_M·11·I’_PBE0-D3(BJ)-def2-TZVP_acetone(SMD)/11·I'.xyz
- 07_M·11·I’_PBE0-D3(BJ)-def2-TZVP_acetone(SMD)/Cu(I)·11·I'.xyz
- 07_M·11·I’_PBE0-D3(BJ)-def2-TZVP_acetone(SMD)/Cu(I)·11·I'·ACN.xyz
- 07_M·11·I’_PBE0-D3(BJ)-def2-TZVP_acetone(SMD18)/
- 07_M·11·I’_PBE0-D3(BJ)-def2-TZVP_acetone(SMD18)/11·I'.xyz
- 07_M·11·I’_PBE0-D3(BJ)-def2-TZVP_acetone(SMD18)/Cu(I)·11·I'.xyz
- 07_M·11·I’_PBE0-D3(BJ)-def2-TZVP_acetone(SMD18)/Cu(I)·11·I'·ACN.xyz
- 07_M·11·I’_PBE0-D3(BJ)-def2-TZVP_dichloromethane(SMD)/
- 07_M·11·I’_PBE0-D3(BJ)-def2-TZVP_dichloromethane(SMD)/11·I'.xyz
- 07_M·11·I’_PBE0-D3(BJ)-def2-TZVP_dichloromethane(SMD)/Cu(I)·11·I'.xyz
- 07_M·11·I’_PBE0-D3(BJ)-def2-TZVP_dichloromethane(SMD)/Cu(I)·11·I'·ACN.xyz
- 07_M·11·I’_PBE0-D3(BJ)-def2-TZVP_dichloromethane(SMD18)/
- 07_M·11·I’_PBE0-D3(BJ)-def2-TZVP_dichloromethane(SMD18)/11·I'.xyz
- 07_M·11·I’_PBE0-D3(BJ)-def2-TZVP_dichloromethane(SMD18)/Cu(I)·11·I'.xyz
- 07_M·11·I’_PBE0-D3(BJ)-def2-TZVP_dichloromethane(SMD18)/Cu(I)·11·I'·ACN.xyz
- 08_triazole_moieties_PBE0-D3(BJ)-def2-TZVP_gas-phase/
- 08_triazole_moieties_PBE0-D3(BJ)-def2-TZVP_gas-phase/1,4-dimethyl-5-(methyltellanyl)-1H-1,2,3-triazole.xyz
- 08_triazole_moieties_PBE0-D3(BJ)-def2-TZVP_gas-phase/5-iodo-1,4-dimethyl-1H-1,2,3-triazole.xyz
