# Supplementary material for: Amphoteric chalcogen-bonding and halogen-bonding rotaxanes for anion or cation recognition
Source: Nat Chem. 2025 Feb 20;17(3):373–81. doi: 10.1038/s41557-025-01742-x (PMC11882458; doi:10.1038/s41557-025-01742-x)
Supplement: Supplementary file 2 — DFT-optimized geometries and Ɛ0 energies. [file 41557_2025_1742_MOESM2_ESM.zip › 01_8·ChB3’_PBE0-D3(BJ)-def2-TZVP_gas-phase/8·ChB3’.xyz]

130
E(RPBE1PBE) =  -3725.32093827     A.U.
 C        -5.749530254350      0.001493421720      2.004143854445
 C        -6.995220799040     -0.126228978155      2.872481899921
 C        -7.463772048080      1.222058499950      3.408326146306
 H        -8.354390696711      1.079159015191      4.024639623853
 H        -6.701837761252      1.697618629722      4.030295278160
 H        -7.725316097422      1.910645319675      2.601178286018
 C        -6.694954206496     -1.040960455379      4.063331370063
 H        -5.909961511115     -0.613323715812      4.690374727427
 H        -7.591476729975     -1.165599586139      4.676610944625
 H        -6.366354226199     -2.031092447271      3.742364390349
 C        -8.124781881298     -0.735843853460      2.036356994144
 H        -9.029593637257     -0.837259453902      2.641747209336
 H        -8.357747526498     -0.101749713503      1.177294548245
 H        -7.858335134211     -1.726095666116      1.662047084400
 C        -5.139138440345      1.220626141455      1.747652607597
 H        -5.513269434320      2.133467584320      2.189845346393
 C        -4.007818206309      1.312403024980      0.935404995423
 C        -3.356705018200      2.613031760517      0.796480086051
 N        -3.342929545395      3.485761075765      1.838875732188
 N        -2.705612864051      4.554179212347      1.502293093837
 N        -2.315834632308      4.414349376484      0.236784089552
 C        -1.586805948589      5.484783568449     -0.393905683718
 C        -0.154640170574      5.130876255249     -0.718852756125
 H         0.327274934331      6.024858471174     -1.136978540696
 H        -0.106181751167      4.343188021419     -1.484091440917
 O         0.476632295419      4.707276676436      0.453575050810
 C         1.784482909443      4.341345001553      0.360725198621
 C         2.343478031838      3.756506455026      1.496720045619
 H         1.714259453175      3.597213239748      2.364013557690
 C         3.666838779994      3.380120630643      1.505691012392
 H         4.102660605163      2.901797018305      2.374191083063
 C         4.466122557187      3.579632915896      0.378300325379
 O         5.760912115072      3.192263220863      0.482045652433
 C         6.503414456205      3.099749953454     -0.707260355616
 C         7.829886072204      2.460778370049     -0.407254738765
 H         8.398087092542      3.078320160874      0.304296522657
 O         7.620747708745      1.181085891068      0.115327709756
 C         8.769100627870      0.376541262918      0.107663003269
 C         8.612460841018     -0.735583583998      1.106928377235
 H         8.508931720908     -0.307073734945      2.114993283341
 O         7.486050491422     -1.503379333237      0.794476365741
 C         7.308978790080     -2.589245990189      1.669810941721
 H         7.609499965732     -2.310890718905      2.689906253182
 C         5.862382612099     -2.984523505644      1.723071507264
 H         5.741695999301     -3.765441002740      2.487048386439
 H         5.253816894245     -2.119104845922      2.007787113483
 O         5.473191574343     -3.469526629038      0.458087098680
 C         4.158363554258     -3.748724426739      0.280332232512
 C         3.206888990730     -3.728672557788      1.295216218432
 H         3.474649369459     -3.463944524028      2.308505282634
 C         1.882323093524     -4.011532309391      1.006411961601
 H         1.132507730637     -3.993857089785      1.788550985943
 C         1.490779222893     -4.316494292788     -0.286948662821
 O         0.168115997736     -4.601267352242     -0.470166828487
 C        -0.321534254441     -4.583731815785     -1.778495929749
 C        -1.802993051050     -4.879541683416     -1.719904136118
 N        -2.522627058780     -3.979199103337     -0.851368267427
 N        -2.931767479571     -4.414260017574      0.332795377205
 N        -3.508455669393     -3.432065700939      0.942324452832
 C        -3.465416907259     -2.324255219483      0.157552695580
 C        -4.059108978696     -1.072246870018      0.624641371984
 C        -2.827055776519     -2.666167441385     -1.022409529116
 Te       -2.568110837535     -1.638283689206     -2.813174702418
 C        -4.644180571839     -1.758931195933     -3.334509761700
 H        -5.232092306433     -1.326886497058     -2.527865684989
 H        -4.922097881318     -2.795847717457     -3.504973813444
 H        -4.779600521918     -1.180774487925     -4.248212509611
 H        -1.973723881189     -5.875317485445     -1.312099564072
 H        -2.222598021186     -4.821494529128     -2.726419961642
 H        -0.131028422325     -3.608622665733     -2.246284586574
 H         0.148437722425     -5.356440640191     -2.401869990027
 C         2.439602093432     -4.337844605037     -1.302427270644
 H         2.161450785503     -4.560838709895     -2.324040424304
 C         3.763233473677     -4.060725671858     -1.012732763192
 H         4.510326315517     -4.060071643854     -1.796867904328
 H         7.932119351576     -3.437729075333      1.352206221735
 H         9.528755502931     -1.347315005514      1.091563982238
 H         9.659492061218      0.958671701478      0.388026252799
 H         8.937251094171     -0.034160801199     -0.899080701898
 H         8.400450022095      2.420165304252     -1.347942767997
 H         6.677836921091      4.093699123809     -1.141887912419
 H         5.959155854206      2.491234438335     -1.440598825902
 C         3.907114318186      4.138691325402     -0.759039804433
 H         4.496558454936      4.293086290906     -1.652686737803
 C         2.565848254849      4.519724023163     -0.768058872627
 H         2.159253816253      4.958514119895     -1.669386036372
 H        -1.621296325334      6.314045889439      0.311942140232
 H        -2.096954818988      5.774515715689     -1.316714633814
 C        -2.693439547839      3.210545323627     -0.261645928279
 Te       -2.395550224040      2.646267480388     -2.243919493342
 C        -4.398988509210      1.980375722768     -2.543143123701
 H        -4.571346163132      1.093904065234     -1.937695866252
 H        -5.084715229332      2.780689290450     -2.277234687222
 H        -4.489960154580      1.743027580996     -3.602504757737
 C        -3.477333130295      0.165346962553      0.360315164557
 H        -2.568446785301      0.227534694316     -0.226428914330
 C        -5.185347485158     -1.139108672388      1.438495915610
 H        -5.604149372266     -2.117611541656      1.638098626423
 C         4.198275677167      0.089512118243     -0.162159726766
 C         3.164056260125     -0.189964739009      0.862659097182
 N         3.517346103305     -0.408327089695      2.151593232117
 N         2.462594763120     -0.651852956789      2.859696442425
 N         1.410313981083     -0.591356586950      2.045398042138
 C         0.080106759073     -0.771135822809      2.585371301396
 H         0.192770189719     -1.364805327904      3.491230271763
 C        -0.601688468844      0.548566431458      2.906909561054
 C        -1.940217186763      0.327447586185      3.568235256690
 O        -1.734246967066     -0.314795539902      4.803867823975
 C        -2.939437864461     -0.679064449968      5.413136762861
 H        -2.699669731177     -1.160664690064      6.361566559822
 H        -3.572174287531      0.198675570140      5.609626626305
 H        -3.507802343954     -1.380888227872      4.787513516218
 H        -2.452975764000      1.288661922978      3.712492361612
 H        -2.586262553675     -0.292219990914      2.929241157372
 H         0.042946798430      1.127181920918      3.574206823060
 H        -0.745401682169      1.132410236459      1.993277264024
 H        -0.511149100651     -1.356618876827      1.874396898898
 C         1.788641135840     -0.300754216235      0.779804336785
 Te        0.383460507953     -0.129937545108     -0.750492482661
 C         1.572754947705      1.092170894167     -2.021988720774
 H         1.841167289228      2.007491887003     -1.499696564821
 H         2.451470785348      0.525760239344     -2.320656293329
 H         0.944349252900      1.318758525622     -2.882807969113
 H         5.180193001963      0.014371685369      0.317447595741
 H         4.099001334820      1.115349982389     -0.545979295791
 O         4.087501311753     -0.824809692900     -1.231873360182
 C         5.227386453172     -0.807317870610     -2.046437596546
 H         6.124158534926     -1.071664539511     -1.474722557046
 H         5.380854218363      0.181548768911     -2.506426721154
 H         5.071667613542     -1.540194999437     -2.839143152621
