# Supplementary material for: Amphoteric chalcogen-bonding and halogen-bonding rotaxanes for anion or cation recognition
Source: Nat Chem. 2025 Feb 20;17(3):373–81. doi: 10.1038/s41557-025-01742-x (PMC11882458; doi:10.1038/s41557-025-01742-x)
Supplement: Supplementary file 2 — DFT-optimized geometries and Ɛ0 energies. [file 41557_2025_1742_MOESM2_ESM.zip › 02_8·ChB3’·X-_M06-2X-def2-TZVP(D)_acetone(CPCM)/8·ChB3’·Br-.xyz]

131
E(RM062X) =  -6301.49588518     A.U.
 C        -5.758695517004      0.512508913762     -1.618577812507
 C        -6.098740684734     -0.714898900437     -2.175079387012
 C        -7.426603891323     -0.958724861524     -2.890025605257
 C        -7.142985646146     -1.333285916476     -4.351935034261
 H        -8.082188435172     -1.508554055647     -4.880807998946
 H        -6.608047656887     -0.526834118854     -4.858001710967
 H        -6.540115214333     -2.239373882498     -4.423334834889
 C        -8.325834117588      0.277029954395     -2.874239362591
 H        -7.858158723170      1.120729126015     -3.385042358990
 H        -9.259777476994      0.049049247569     -3.390144529248
 H        -8.570481475467      0.582283957214     -1.855120563257
 C        -8.174572498118     -2.111025913614     -2.205360694664
 H        -9.124046938240     -2.290971157726     -2.713736302650
 H        -7.598333818571     -3.036360434466     -2.231309830575
 H        -8.384382888235     -1.868194599884     -1.161859115862
 C        -5.166727289838     -1.750917770165     -2.084183917459
 H        -5.388454511580     -2.723285190193     -2.506850323080
 C        -3.938497097028     -1.574253430122     -1.455316100455
 C        -2.988745186767     -2.697543796048     -1.406347516568
 N        -2.737477820685     -3.463995179499     -2.498335387285
 N        -1.902600406657     -4.400359200539     -2.174240305751
 N        -1.616624101641     -4.266192075142     -0.886159609640
 C        -0.734166561207     -5.228089669578     -0.246628340687
 H        -0.623916841106     -6.047927394478     -0.952885207950
 C         0.621819189172     -4.659816625430      0.109341066607
 H         1.215685304899     -5.473264692562      0.536228927446
 H         0.541312288394     -3.858905680792      0.852844148099
 O         1.215046711020     -4.164685466723     -1.069832963079
 C         2.510044653002     -3.738365784435     -0.987909524732
 C         3.043048297001     -3.174970929237     -2.149385100269
 H         2.410425759651     -3.080652749469     -3.022745015885
 C         4.350141923302     -2.745396634880     -2.175016519725
 H         4.765390148062     -2.290136536332     -3.064191214687
 C         5.157903024446     -2.862399022354     -1.041132388023
 O         6.431227935774     -2.393437671354     -1.164464773754
 C         7.210498057093     -2.252216609799      0.008502005231
 C         8.381096349935     -1.357540795744     -0.314376846462
 H         9.037724066919     -1.824263744980     -1.057821794980
 O         7.881589366940     -0.136808975828     -0.809834725045
 C         8.789012631988      0.938421012354     -0.722494268019
 C         8.375241486314      2.007683538208     -1.701033765545
 H         8.442697012863      1.614636047085     -2.723029764565
 O         7.050326261730      2.407709747960     -1.434945874700
 C         6.608463437919      3.426447669747     -2.305015797047
 H         6.952108025107      3.228613914930     -3.327182833420
 C         5.103605211813      3.463921542236     -2.326028699012
 H         4.774293390189      4.197421498045     -3.069792908409
 H         4.710913510684      2.478271998713     -2.589117194693
 O         4.643457740043      3.835630759120     -1.038662977541
 C         3.298613477407      3.913214959002     -0.844924986269
 C         2.342125256324      3.665371485935     -1.827938959277
 H         2.628526502366      3.349237649969     -2.820373207933
 C         0.993982626450      3.825104480492     -1.535089302496
 H         0.244790788692      3.646722055723     -2.296573849113
 C         0.583717161868      4.233004926076     -0.272296000105
 O        -0.759035480682      4.432491692967     -0.097300456804
 C        -1.208819915843      4.652200973481      1.220118490868
 C        -2.714800602800      4.841926033268      1.193627383055
 N        -3.398193470856      3.839051866958      0.397424960602
 N        -4.041153806854      4.219631283605     -0.703828319833
 N        -4.522872510196      3.160769375611     -1.265650162776
 C        -4.166879481589      2.067119695323     -0.540447889759
 C        -3.441284747998      2.496088972128      0.559313919341
 Te       -2.580187734156      1.458405506348      2.190626255268
 C        -4.329745439745      0.295454382995      2.556533111577
 H        -4.530933342153     -0.333250875347      1.693124150354
 H        -5.164357366771      0.954488512561      2.775334403029
 H        -4.084143251883     -0.318056909209      3.421322032184
 H        -3.094249691581      4.815211291052      2.215689028562
 H        -2.971543639562      5.797341967470      0.742293094132
 H        -0.921092465705      3.808825866556      1.856290267866
 H        -0.767327185111      5.558043783744      1.645845538024
 C         1.536799530961      4.439866496933      0.722578703235
 H         1.253136503656      4.735507404501      1.722117035852
 C         2.882044717188      4.280458929263      0.429520556083
 H         3.630313109819      4.448428185596      1.193042691853
 H         7.014457763241      4.395505854441     -1.990735881732
 H         9.063738435564      2.857724480770     -1.614893564727
 H         9.804423147099      0.614189713086     -0.978263241036
 H         8.803068095725      1.332947251631      0.300555613767
 H         8.957103959813     -1.203996252645      0.605321153551
 H         7.566092327999     -3.226839681278      0.358045962057
 H         6.616142067951     -1.792156115374      0.801804416517
 C         4.634185230719     -3.423249681664      0.111368325005
 H         5.236370102038     -3.535253430187      1.002450070181
 C         3.305385999901     -3.856361423709      0.140417195921
 H         2.924837483211     -4.290114702063      1.053826941336
 H        -1.216671557141     -5.596323203891      0.658243720116
 C        -2.266984740998     -3.208542608312     -0.342101626186
 Te       -2.224520613927     -2.647649913974      1.688997988280
 C        -4.164400599564     -3.476712091182      2.083777908675
 H        -4.887116559331     -3.011773523071      1.418026926981
 H        -4.148962593771     -4.554067473372      1.952644046503
 H        -4.398770652736     -3.227670361725      3.117143447457
 C        -3.615017710977     -0.331059750598     -0.914395251793
 H        -2.641478500805     -0.174264577680     -0.463958393550
 H        -6.438846635384      1.350845285289     -1.673133750948
 C        -4.523308318908      0.717130671111     -0.999379576801
 Te        0.884502938362     -0.309246289471      1.435793808571
 C         2.130725955128     -0.039245117636     -0.246043668710
 N         1.639543586931      0.085276518567     -1.499871087268
 N         2.614465268168      0.314449876040     -2.380083574890
 N         3.731363631679      0.339530614585     -1.729579669559
 C         0.239271922515      0.026382191525     -1.915279496686
 C         0.099804169787      0.005772224264     -3.426527692416
 H         0.540209189046      0.907149843755     -3.854102038136
 C        -1.348098510848     -0.092893692215     -3.853892084332
 H        -1.396824440651     -0.208788662509     -4.943629765776
 O        -2.032318990967      1.079124436372     -3.469043031054
 C        -3.337222251965      1.113871438644     -4.004898477649
 H        -3.301482009173      1.203121195072     -5.096717099233
 H        -3.849138893260      1.975253630723     -3.580001262908
 H        -3.891691529566      0.206155051073     -3.741853543245
 H        -1.834828382740     -0.970157459306     -3.404289591386
 H         0.646770398846     -0.847680592027     -3.830152344701
 H        -0.282124813348      0.889537226104     -1.491276505808
 H        -0.196298649979     -0.879620342625     -1.479808056888
 C         3.492489929173      0.129613127708     -0.414171487185
 C         4.599908231717      0.094993466223      0.574461672529
 H         5.550763982486      0.182701802329      0.034344527586
 H         4.601564232798     -0.861263402038      1.112172098086
 O         4.464393205743      1.149073427419      1.509958502418
 C         5.537459666954      1.151752852048      2.423485507779
 H         6.493209989339      1.273755490376      1.901058969264
 H         5.570707467135      0.215735742048      2.994503681202
 H         5.389661962180      1.984420121270      3.107860090908
 C         2.378676114854     -1.201555570724      2.669827207442
 H         2.794292697604     -2.071581005162      2.170102409533
 H         3.145218038223     -0.467741167148      2.900799697793
 H         1.843743163236     -1.495069496259      3.570537306289
 Br       -1.070128899505     -0.650798566497      4.534340264128
