# Supplementary material for: Amphoteric chalcogen-bonding and halogen-bonding rotaxanes for anion or cation recognition
Source: Nat Chem. 2025 Feb 20;17(3):373–81. doi: 10.1038/s41557-025-01742-x (PMC11882458; doi:10.1038/s41557-025-01742-x)
Supplement: Supplementary file 2 — DFT-optimized geometries and Ɛ0 energies. [file 41557_2025_1742_MOESM2_ESM.zip › 02_8·ChB3’·X-_M06-2X-def2-TZVP(D)_acetone(CPCM)/8·ChB3’·Cl-.xyz]

131
E(RM062X) =  -4187.49226224     A.U.
 Te        2.421416139065      1.721217808814     -2.341598459331
 C         4.212469175209      0.660188916180     -2.804746577919
 H         3.951432528200      0.016789563456     -3.642400752737
 H         4.989425259101      1.364839090744     -3.084955316181
 H         4.504945889479      0.060391448664     -1.946702187652
 C         3.320132835099      2.792206689812     -0.749059536599
 N         3.253511752939      4.134319165145     -0.588177395713
 C         2.518299644264      5.122286493999     -1.356287276194
 H         2.870540683591      5.118752773178     -2.388300426812
 C         1.017064744523      4.885812625373     -1.345316099498
 H         0.735071674112      4.073754330060     -2.022529309068
 H         0.533491676638      5.800807132239     -1.699311224905
 O         0.618735316301      4.569736712005     -0.030007402043
 C        -0.702480347795      4.271321617978      0.165114480153
 C        -1.700705050509      4.521144886861     -0.773581528996
 H        -1.469651902815      4.935675175549     -1.744010029625
 C        -3.023347218127      4.253180851250     -0.458683759429
 H        -3.807421231315      4.456984999301     -1.176418098669
 C        -3.372666456048      3.732275998809      0.782376933081
 O        -4.703331230709      3.553765957726      1.004646063773
 C        -5.101572633667      3.078532692763      2.279129990880
 C        -6.602948110836      2.972705204799      2.306453686515
 O        -7.033743488105      1.978751253268      1.402301495668
 C        -8.344169496125      1.538045400580      1.677190977496
 C        -8.760934643834      0.500955310533      0.666401796379
 H        -8.785926097308      0.930789088644     -0.342280568074
 O        -7.853153178262     -0.577247442950      0.707222377213
 C        -8.360383525983     -1.773338347682      0.159759759467
 H        -8.922086770765     -1.576815905142     -0.760812540630
 C        -7.198600797475     -2.672677196621     -0.182573144675
 H        -6.580203663234     -2.184965060464     -0.939667724748
 H        -7.563929847972     -3.621298332224     -0.588291060165
 O        -6.445434274506     -2.888673263880      0.997239511579
 C        -5.136630178712     -3.250531157351      0.871364147148
 C        -4.564448347056     -3.729697370060     -0.295154840918
 H        -5.154582266519     -3.866132599086     -1.190981424493
 C        -3.202442856479     -4.037975704218     -0.334806475905
 H        -2.784312711801     -4.404756059502     -1.260989198449
 C        -2.421029811512     -3.884471553053      0.799889407767
 O        -1.090063801417     -4.183269786205      0.868990503264
 C        -0.449473022382     -4.577736457717     -0.323744346774
 C         0.942961881378     -5.053855986028      0.024348634134
 H         1.449441917397     -5.374222407397     -0.885423251296
 H         0.889563872493     -5.889908078414      0.718137566718
 N         1.760030187746     -4.043405882268      0.676151376897
 C         2.376318239176     -2.963152114346      0.135840424221
 Te        2.370565957177     -2.426730287792     -1.900241784942
 C         4.322386152606     -3.259562656993     -2.231799028307
 H         4.582620164893     -3.031948166815     -3.263757579959
 H         4.306293409021     -4.334173880466     -2.078698987110
 H         5.027333070187     -2.779444169774     -1.557902686744
 C         3.060112753043     -2.417758941560      1.207954917873
 C         3.971910670100     -1.263394408789      1.258234801176
 C         3.607819413022     -0.033800159524      0.712490667285
 H         2.627473126445      0.087553252237      0.266174689361
 C         4.483937373850      1.042372069389      0.787343084915
 C         5.729090638988      0.876702493773      1.399454339138
 H         6.384572241039      1.734910958108      1.444406526120
 C         6.108440039554     -0.336201605862      1.962026659069
 C         7.447873048380     -0.536756574068      2.668921050713
 C         8.225986498521     -1.667950173637      1.982525467525
 H         7.678615116135     -2.610466956257      2.015863457150
 H         8.420563825914     -1.422431402259      0.936688937375
 H         9.184283723598     -1.816745419382      2.484395875288
 C         8.308993859973      0.725722564629      2.643116908776
 H         9.252403919377      0.528100788568      3.154290227062
 H         8.538324307222      1.034194311324      1.621415550701
 H         7.818885019943      1.556929891301      3.153395370174
 C         7.186052370966     -0.915159085207      4.133936356023
 H         6.613682428533     -1.840241736065      4.212630121137
 H         8.133867304130     -1.057648560228      4.657229906455
 H         6.628304857802     -0.124865058928      4.640835147122
 C         5.206965510309     -1.399881164325      1.883543125874
 H         5.460204378364     -2.362929927009      2.309805539098
 N         2.820553209727     -3.186129537908      2.301067758335
 N         2.030022266412     -4.157891733254      1.969446362215
 H        -0.972466225644     -5.416833637871     -0.791189322808
 H        -0.424438546662     -3.740866951038     -1.031444609869
 C        -3.005393353664     -3.420174642460      1.979472512147
 H        -2.384694820587     -3.298490125085      2.858009855820
 C        -4.346001526192     -3.108498180156      2.013555909034
 H        -4.800489511585     -2.721482418871      2.915853229449
 H        -9.033579897397     -2.258156965439      0.876363402184
 H        -9.773560460448      0.165917314700      0.919741646400
 H        -9.051277326889      2.376253594236      1.638789155848
 H        -8.382946317591      1.103858770599      2.683924078721
 H        -7.062080851152      3.936741004601      2.056104376078
 H        -6.900262532331      2.709223009397      3.328462453563
 H        -4.657975372315      2.097724887557      2.467292616488
 H        -4.778330214596      3.778380934297      3.057243239680
 C        -2.368989587632      3.441011719642      1.704974785776
 H        -2.601319986187      3.006059420252      2.666446498284
 C        -1.043199778700      3.711800439252      1.390233540853
 H        -0.258078526769      3.501145900088      2.106266362364
 H         2.758994381482      6.079965570731     -0.901194791309
 N         3.919055930891      4.531372271595      0.493819798732
 N         4.439555604503      3.484846283798      1.043394427064
 C         4.086326063022      2.381895328282      0.330606601110
 Te       -0.840801578451     -0.296054625871     -1.558262258243
 C        -2.265505686815     -1.262083720954     -2.818073403837
 H        -1.719098919221     -1.460211144691     -3.737240097086
 H        -3.100173842086     -0.592186525028     -3.003402455982
 H        -2.593500012042     -2.189568568073     -2.358063781330
 C        -2.098570610988     -0.211162698836      0.137984023792
 C        -3.468687522778     -0.179847830376      0.321853357305
 C        -4.582959585187     -0.293644272551     -0.652543915206
 O        -4.591688531087      0.812971776596     -1.536591413782
 C        -5.684527688257      0.735529568374     -2.423467886803
 H        -5.656767712983      1.614163444214     -3.064256449366
 H        -5.623562666499     -0.166900806582     -3.044059437426
 H        -6.631516711720      0.714389190120     -1.871785676555
 H        -4.491563532610     -1.216695799683     -1.236927557415
 H        -5.524264347203     -0.336294151679     -0.091814315252
 N        -3.712459303749     -0.021387933922      1.644074696658
 N        -2.592354378418      0.047740054187      2.284462609906
 N        -1.608979225200     -0.067021208157      1.389971708581
 C        -0.205274427304     -0.000205820357      1.791970212631
 H         0.302318058772     -0.877928809188      1.377009691816
 H         0.238674273462      0.891319235774      1.339344494453
 C        -0.053132287494      0.035822642054      3.301632222033
 H        -0.519723305335     -0.849859949076      3.735534770893
 C         1.400878541753      0.076501967235      3.716427333999
 H         1.956464051775     -0.771219313548      3.291330052367
 O         1.980030311342      1.288187438465      3.284493202657
 C         3.288438638025      1.440529629113      3.790406662653
 H         3.906825349582      0.571414079306      3.539578493901
 H         3.723276115763      2.326572667185      3.331725238755
 H         3.267545653229      1.557655692414      4.879998713303
 H         1.468267174741      0.003234715955      4.808923576879
 H        -0.568639592830      0.907484513966      3.707102845174
 Cl        0.969872170600     -0.347595335938     -4.478835762819
