# Supplementary material for: Amphoteric chalcogen-bonding and halogen-bonding rotaxanes for anion or cation recognition
Source: Nat Chem. 2025 Feb 20;17(3):373–81. doi: 10.1038/s41557-025-01742-x (PMC11882458; doi:10.1038/s41557-025-01742-x)
Supplement: Supplementary file 2 — DFT-optimized geometries and Ɛ0 energies. [file 41557_2025_1742_MOESM2_ESM.zip › 02_8·ChB3’·X-_M06-2X-def2-TZVP(D)_acetone(CPCM)/8·ChB3’·I-.xyz]

131
E(RM062X) =  -4024.93532559     A.U.
 C        -4.529524600123      0.852363511153     -0.960954257575
 C        -5.765019335592      0.727149157464     -1.600432395540
 C        -6.080186209614     -0.393428717127     -2.360064634616
 C        -7.408745884304     -0.543824003671     -3.098991414521
 C        -7.130682008474     -0.654430119307     -4.605088078885
 H        -8.070674286190     -0.758779862600     -5.150982256965
 H        -6.619224524181      0.239783947801     -4.967625480556
 H        -6.507965084983     -1.519875538975     -4.834779135608
 C        -8.336720267747      0.647912618703     -2.865723793174
 H        -7.894173549146      1.578318032679     -3.226224603484
 H        -9.269942643048      0.488648904873     -3.408057806155
 H        -8.578757948383      0.767119368776     -1.807971406426
 C        -8.122313774950     -1.814868053096     -2.618125970411
 H        -9.072412198349     -1.928555089571     -3.144145659024
 H        -7.524682862194     -2.707347049044     -2.806023677106
 H        -8.327062530034     -1.759824688566     -1.547172448948
 C        -5.122130386660     -1.404980091538     -2.455356829115
 H        -5.323764458920     -2.294317055680     -3.039916308722
 C        -3.892719611966     -1.308732684647     -1.811555958215
 C        -2.912509008021     -2.395518103417     -1.966492448030
 N        -2.650924717783     -2.949917801921     -3.177817474580
 N        -1.783482340726     -3.900692203994     -3.028865863510
 N        -1.486073101489     -3.985465264025     -1.739001791178
 C        -0.569459048242     -5.018094245921     -1.284046685629
 H        -1.034070984122     -5.557471963621     -0.459096305061
 C         0.771925946500     -4.483472232060     -0.833227507639
 H         0.673139277692     -3.828458576755      0.039592626286
 H         1.388896552527     -5.342950462835     -0.555119882626
 O         1.348698083377     -3.773368989478     -1.905950112343
 C         2.634499239396     -3.339532501775     -1.749516429782
 C         3.154071593020     -2.575756962946     -2.796839510280
 H         2.519161928797     -2.349098163032     -3.643791294081
 C         4.451404567951     -2.119114824318     -2.745574166379
 H         4.855130069628     -1.511086725385     -3.544103251850
 C         5.262923060115     -2.409647328009     -1.646070985712
 O         6.525355081705     -1.897992236385     -1.683698554504
 C         7.304349507498     -1.945004217896     -0.503132163102
 C         8.452797743268     -0.980336905629     -0.663619902448
 H         9.118084165866     -1.294419884596     -1.476155418033
 O         7.925343882949      0.297452924375     -0.938538212768
 C         8.794046891383      1.361627713902     -0.622226115289
 C         8.350208171850      2.593172941074     -1.368876141060
 H         8.432132877746      2.415884803987     -2.448403675149
 O         7.013214330209      2.892792344373     -1.038936136059
 C         6.539991027768      4.046601242583     -1.698478897812
 H         6.887625057304      4.058886017127     -2.738206731464
 C         5.034970698926      4.041248393293     -1.717675553177
 H         4.679906174695      4.886518751741     -2.317113613309
 H         4.674566392595      3.107934927186     -2.157603730586
 O         4.565404258752      4.159119654847     -0.386266388222
 C         3.219427596625      4.155179958891     -0.188329222343
 C         2.271871038089      4.027639392065     -1.202571165986
 H         2.568418097037      3.876423983955     -2.230251055464
 C         0.919124483059      4.094610678533     -0.895725899895
 H         0.176548442887      4.011235499916     -1.679826307513
 C         0.495205734422      4.290362741688      0.412396342977
 O        -0.853364810428      4.419341692429      0.607593411666
 C        -1.314301044034      4.413127494408      1.939138162330
 C        -2.824319153293      4.572463248777      1.928706524008
 N        -3.478616844469      3.708549155214      0.963072029248
 N        -4.125316086961      4.260452493899     -0.060639845665
 N        -4.580452059701      3.305234085424     -0.801812650798
 C        -3.491466447794      2.357549293789      0.887796793906
 Te       -2.626719163420      1.074405290682      2.328450273818
 C        -4.344733288768     -0.185076597926      2.444596423266
 H        -4.503239859725     -0.667107811739      1.483628280583
 H        -5.205690117129      0.405579539125      2.742446150526
 H        -4.103863772067     -0.926573457870      3.204199806669
 H        -3.099226810404      5.585685113638      1.645634274403
 H        -3.211509293350      4.361893393185      2.926199280531
 H        -1.010024436083      3.484640760967      2.433563983704
 H        -0.896763260704      5.247685389897      2.509852335918
 C         1.440341631028      4.372457119918      1.432434718784
 H         1.146460597493      4.500406762323      2.464067384538
 C         2.790306644383      4.306551652323      1.125315041964
 H         3.532481680162      4.380211983424      1.909511433003
 H         6.917424922846      4.948855112047     -1.202285264588
 H         9.012538297385      3.428089404242     -1.107685672405
 H         9.822106554547      1.129470728573     -0.923742758119
 H         8.786986217530      1.540536411967      0.459807850684
 H         9.027385019685     -0.977033562752      0.269515348937
 H         7.683364762481     -2.957123881041     -0.328477094852
 H         6.701942853403     -1.644156071149      0.357571789991
 C         4.752798250810     -3.170301193779     -0.607535341773
 H         5.358427857362     -3.419566831603      0.252895147946
 C         3.433700911487     -3.630414887300     -0.655521065097
 H         3.063682095017     -4.220634821798      0.170345330202
 H        -0.440051565997     -5.694282267385     -2.126157905005
 C        -2.162815644725     -3.061728381546     -1.013339872940
 Te       -2.104650572159     -2.863589821479      1.084686157156
 C        -4.031489758074     -3.767884330829      1.352604934978
 H        -4.765128129234     -3.206836899295      0.779244601034
 H        -4.006701269539     -4.808211746513      1.044310637794
 H        -4.256583661090     -3.695678032066      2.415186442044
 H        -6.466134399905      1.544316223065     -1.504834129347
 C        -3.595317688541     -0.171101649503     -1.063040715608
 H        -2.622010132130     -0.070323544181     -0.596299590149
 C        -4.202747910853      2.110164487358     -0.274879581228
 C         2.166507609757      0.163867537106     -0.373429595637
 N         1.653250319174      0.493601565801     -1.580295751019
 N         2.609718181117      0.897055454102     -2.417139365858
 N         3.735386782759      0.835051029455     -1.784807104231
 C         0.249483576544      0.468805543125     -1.987483427966
 C         0.093230222654      0.698013034041     -3.479946954542
 H         0.507858106003      1.668821101108     -3.753293675360
 C        -1.355916963643      0.636338623219     -3.909506151695
 H        -1.411743092083      0.702083919794     -5.003081271798
 O        -2.063988850968      1.711007724189     -3.331790341798
 C        -3.372775762312      1.803790313633     -3.851352877134
 H        -3.345714060858      2.075979809791     -4.912694936229
 H        -3.902135923389      2.568872960037     -3.286623519585
 H        -3.904063130662      0.851565158014     -3.743606767112
 H        -1.817825209569     -0.315197451873     -3.610071224359
 H         0.655832218457     -0.062037704456     -4.024266835295
 H        -0.287492180867      1.234756670738     -1.420402484719
 H        -0.157819586924     -0.508995950108     -1.707517545542
 C         3.521773618682      0.392075331917     -0.523988112886
 C         4.646748197594      0.208356936844      0.427576625721
 H         5.587078466499      0.392303789412     -0.106197179945
 H         4.665184823817     -0.822741460297      0.801114155941
 O         4.520791700774      1.094727275117      1.524135202134
 C         5.609608343123      0.957853480712      2.408270897861
 H         6.555937545881      1.163305859736      1.894965801758
 H         5.653737866392     -0.056028462041      2.824993283578
 H         5.473037736756      1.672305240114      3.217309916088
 Te        0.954982285027     -0.432664508148      1.247325456271
 C         2.501375414115     -1.446869519651      2.312260223378
 H         2.940406782385     -2.210190015137      1.677066839576
 H         3.242772278495     -0.727437669570      2.646949846685
 H         1.994449208413     -1.900058953559      3.161701076388
 I        -1.011068246578     -1.486652673251      4.471834473919
