# Supplementary material for: Amphoteric chalcogen-bonding and halogen-bonding rotaxanes for anion or cation recognition
Source: Nat Chem. 2025 Feb 20;17(3):373–81. doi: 10.1038/s41557-025-01742-x (PMC11882458; doi:10.1038/s41557-025-01742-x)
Supplement: Supplementary file 2 — DFT-optimized geometries and Ɛ0 energies. [file 41557_2025_1742_MOESM2_ESM.zip › 02_8·ChB3’·X-_M06-2X-def2-TZVP(D)_acetone(SMD18)/8·ChB3’·Br-.xyz]

131
E(RM062X) =  -6301.51968491     A.U.
 C        -5.758250858524      0.502280909664     -1.604369943159
 C        -6.127377348917     -0.726110307386     -2.141695317125
 C        -7.458589871567     -0.946361988125     -2.858757044919
 C        -7.173566478950     -1.307174323017     -4.323338400805
 H        -8.112752626772     -1.464415430048     -4.859246244704
 H        -6.626065272279     -0.501834392984     -4.819491857981
 H        -6.581266862718     -2.220496892568     -4.401878553434
 C        -8.342709854404      0.299308055902     -2.830540346051
 H        -7.869710169036      1.141907584459     -3.339140795410
 H        -9.282492035956      0.084569927865     -3.342943008354
 H        -8.578805569887      0.602549206952     -1.808161282661
 C        -8.221825692165     -2.097755690444     -2.191417919454
 H        -9.172745183851     -2.258835352173     -2.704616229249
 H        -7.658272659207     -3.031144734452     -2.228641590382
 H        -8.433261226733     -1.867592047991     -1.144577019862
 C        -5.218627475502     -1.782417708676     -2.040819158777
 H        -5.466911249494     -2.753390868554     -2.452944407400
 C        -3.982987632101     -1.622814366105     -1.421242037480
 C        -3.043105277122     -2.755215662829     -1.373549739537
 N        -2.792771927074     -3.514060202392     -2.470070545832
 N        -1.942026379918     -4.441242041670     -2.156884603260
 N        -1.645291105255     -4.308022285047     -0.871848321397
 C        -0.737349814412     -5.256443785395     -0.245027403224
 H        -0.629634568452     -6.081219575672     -0.946710170438
 C         0.614923395571     -4.670043840305      0.089203970917
 H         1.210920530454     -5.467076229043      0.543735391662
 H         0.528731861079     -3.846134992979      0.806607031521
 O         1.213625041324     -4.209540416265     -1.104468850595
 C         2.504175857165     -3.774627841759     -1.024332741132
 C         3.059307495661     -3.264285932250     -2.201078942728
 H         2.446472679486     -3.215841167734     -3.092833232773
 C         4.367849199033     -2.831975577857     -2.223321054785
 H         4.797108920961     -2.422237366961     -3.129037034329
 C         5.157298917347     -2.892745455151     -1.070760373524
 O         6.433875189266     -2.439807096389     -1.190828248697
 C         7.175321607377     -2.220356779134     -0.003122742335
 C         8.362738302138     -1.355852985082     -0.334902973126
 H         9.021319597229     -1.856075889565     -1.056007439875
 O         7.901454696631     -0.134836593658     -0.863342057636
 C         8.842419411524      0.910464426907     -0.777169145056
 C         8.450371917980      2.009710323082     -1.728557823866
 H         8.466929286029      1.626957398195     -2.757086071132
 O         7.158629630568      2.475309563142     -1.414945035576
 C         6.742954371760      3.524147991397     -2.260015263350
 H         7.083250500562      3.344506759692     -3.287167502367
 C         5.240850305225      3.601757126624     -2.292107392525
 H         4.941940927502      4.354711599882     -3.029826270969
 H         4.824506273458      2.632401605327     -2.581312612477
 O         4.769417981657      3.962999573113     -1.005560075276
 C         3.423801491023      4.027831064426     -0.824583220646
 C         2.480899876043      3.866433691923     -1.839034378353
 H         2.781568126245      3.637637322046     -2.851879908275
 C         1.127512123864      3.999568544513     -1.553971683873
 H         0.391315118570      3.881560600830     -2.340030636372
 C         0.696252202722      4.296963497183     -0.267491553594
 O        -0.648352484619      4.472148315112     -0.096780280420
 C        -1.122064051101      4.576564959697      1.228460674498
 C        -2.623009907262      4.781053748981      1.192458888786
 N        -3.313979714731      3.791204005575      0.383810246072
 N        -3.918515667117      4.176514004594     -0.736189490547
 N        -4.425107426805      3.125484019531     -1.294126485782
 C        -4.125695342708      2.032754394652     -0.544528448934
 C        -3.411910159433      2.454317497290      0.566615449891
 Te       -2.623643174255      1.417078584153      2.237160439694
 C        -4.402646153764      0.289363584303      2.566562926889
 H        -4.579050114517     -0.379033178096      1.727470563636
 H        -5.239392956012      0.967323852991      2.714662270733
 H        -4.215444691018     -0.284494892780      3.473126473566
 H        -3.008900661545      4.742504486453      2.211914491509
 H        -2.866189966166      5.746172424164      0.752896251210
 H        -0.848864360026      3.678333409306      1.792307993022
 H        -0.687718729832      5.441014920254      1.739848257194
 C         1.635872901016      4.421880043273      0.754744187176
 H         1.336100696040      4.626808268537      1.772725257263
 C         2.985972711402      4.288624204093      0.469440628784
 H         3.721027022351      4.382774825920      1.258512218608
 H         7.170905338970      4.477164428240     -1.923547916874
 H         9.187030821847      2.820919250716     -1.654737399922
 H         9.843308174532      0.558551381848     -1.057149705934
 H         8.889579691764      1.288834767834      0.252096850207
 H         8.929547449889     -1.195597328630      0.590533118067
 H         7.515074720089     -3.171516549095      0.420807890289
 H         6.555204572504     -1.708881524967      0.737595660353
 C         4.608182788902     -3.395353795769      0.098439093380
 H         5.192006199537     -3.458110208997      1.006825532494
 C         3.280580221460     -3.832292903841      0.122898399849
 H         2.882567027450     -4.219550714484      1.049970391986
 H        -1.200039187858     -5.622349244081      0.671438642105
 C        -2.306204610570     -3.263098378990     -0.317295146863
 Te       -2.254547050037     -2.703417773012      1.716747233259
 C        -4.198232480448     -3.506747277861      2.122011214110
 H        -4.931493336535     -3.021533807614      1.481915344918
 H        -4.200627846027     -4.582792104160      1.970294363775
 H        -4.406323214972     -3.276868484927      3.166462421819
 C        -3.629143911382     -0.379110333455     -0.899759184903
 H        -2.647862530833     -0.237272750846     -0.460711103196
 H        -6.424190985668      1.352283131085     -1.666183019329
 C        -4.515891617267      0.687145661179     -0.992069266894
 Te        0.839906283587     -0.298384206764      1.425524399557
 C         2.075192988789      0.012471560196     -0.258029133652
 N         1.597436483354      0.102755198251     -1.520085048948
 N         2.574520501908      0.356329451157     -2.388480353837
 N         3.683653721159      0.430050265277     -1.723409528706
 C         0.204801110026     -0.008756060238     -1.956856689583
 C         0.091396216865     -0.098893843412     -3.467698910350
 H         0.522142430913      0.789035494982     -3.932254093065
 C        -1.348143835863     -0.238558491907     -3.910462708698
 H        -1.379649882684     -0.427459274174     -4.991258379906
 O        -2.047729861156      0.949650311324     -3.613752046794
 C        -3.363339164979      0.912772704240     -4.115859200863
 H        -3.360220042453      0.887620148141     -5.212856717243
 H        -3.876166404953      1.812900077321     -3.778721050429
 H        -3.901733565234      0.032123166221     -3.747888981102
 H        -1.832091996095     -1.090585266719     -3.411754608465
 H         0.653641628459     -0.963879612805     -3.824594601179
 H        -0.341738740510      0.856177474705     -1.572545149915
 H        -0.210323905609     -0.907232906028     -1.489348127091
 C         3.433370475229      0.229230293181     -0.409439006624
 C         4.522424164524      0.257074327731      0.602294928964
 H         5.468547818683      0.474733185509      0.089481468903
 H         4.618654376787     -0.721903619615      1.090171997581
 O         4.246167495578      1.236302896523      1.583043872081
 C         5.289672929356      1.320820847895      2.523612732690
 H         6.229220953457      1.619356331836      2.042802862299
 H         5.448506916209      0.360136766058      3.030360417987
 H         5.011591651920      2.071051175683      3.262726997837
 C         2.347930614271     -1.201851810958      2.631704114507
 H         2.814882179636     -2.017720679959      2.086996617312
 H         3.075277740171     -0.453770835268      2.934350721700
 H         1.812161146643     -1.584453928867      3.499126409567
 Br       -1.100585101742     -0.687822179476      4.570106211989
