# Supplementary material for: Amphoteric chalcogen-bonding and halogen-bonding rotaxanes for anion or cation recognition
Source: Nat Chem. 2025 Feb 20;17(3):373–81. doi: 10.1038/s41557-025-01742-x (PMC11882458; doi:10.1038/s41557-025-01742-x)
Supplement: Supplementary file 2 — DFT-optimized geometries and Ɛ0 energies. [file 41557_2025_1742_MOESM2_ESM.zip › 02_8·ChB3’·X-_M06-2X-def2-TZVP(D)_acetone(SMD18)/8·ChB3’·Cl-.xyz]

131
E(RM062X) =  -4187.51526121     A.U.
 Te        2.416633917832      1.692055432157     -2.421595566104
 C         4.274416449904      0.713366163532     -2.793133284479
 H         4.090514538727      0.058188280130     -3.643289726510
 H         5.032201282016      1.452192390909     -3.040857934509
 H         4.563525913109      0.127602980371     -1.923750950622
 C         3.186344456139      2.840145074755     -0.813224319191
 N         3.034580169705      4.177935869277     -0.675599857329
 C         2.284235258771      5.113468814541     -1.496369416615
 H         2.639161846321      5.052557428009     -2.525829955786
 C         0.789804835650      4.858228630625     -1.477209775677
 H         0.528100713128      3.949875153190     -2.029783567368
 H         0.309396986229      5.706738957978     -1.973021881247
 O         0.367692929574      4.736144966754     -0.134442410608
 C        -0.949123311375      4.435071326496      0.077326348718
 C        -1.947325962149      4.610825460174     -0.879284537563
 H        -1.714614488693      4.965007447485     -1.873712972575
 C        -3.267089442015      4.338876257660     -0.556326854820
 H        -4.047960408997      4.479017333124     -1.293443542401
 C        -3.616668179744      3.881254913293      0.710615274814
 O        -4.941536496236      3.677074039450      0.931778634572
 C        -5.331602187540      3.185446657723      2.202612477900
 C        -6.826196838526      3.012033915149      2.222313964402
 O        -7.212659830896      2.004877695099      1.314902653919
 C        -8.463380399539      1.441968081776      1.635028062858
 C        -8.822282210494      0.374860147477      0.634373077457
 H        -8.914255654535      0.802853791620     -0.371847370547
 O        -7.833709069928     -0.630618456097      0.642172050950
 C        -8.284027853870     -1.868993018678      0.145261136509
 H        -8.853116460900     -1.738459156240     -0.783800072868
 C        -7.086293322497     -2.729823715920     -0.160409849237
 H        -6.470581327504     -2.234101082423     -0.915049337263
 H        -7.414127575418     -3.696527975145     -0.557095806367
 O        -6.347597605981     -2.905437641689      1.036806384642
 C        -5.038659678560     -3.263156504727      0.937847231371
 C        -4.446744243110     -3.766427357390     -0.209981897281
 H        -5.022818904002     -3.917161275154     -1.113192335191
 C        -3.084857895381     -4.080056826086     -0.221494817747
 H        -2.651749420835     -4.466385140925     -1.133075228135
 C        -2.317206755386     -3.901356473426      0.919552960482
 O        -0.989150333713     -4.199133850911      1.010814211303
 C        -0.332044526680     -4.605220349701     -0.172043409327
 C         1.066503813454     -5.049433493653      0.189360890265
 H         1.576089871450     -5.387795871380     -0.712492365829
 H         1.029315427076     -5.865618047221      0.908214464410
 N         1.869976761482     -4.003690519876      0.804498943783
 C         2.466975584931     -2.933089069799      0.226082192042
 Te        2.457366690304     -2.470200658409     -1.829648976019
 C         4.423736959159     -3.263531106903     -2.144396611157
 H         4.662401635635     -3.067542454229     -3.189184579566
 H         4.436729057135     -4.333470782757     -1.954025159972
 H         5.130603069375     -2.745737440183     -1.500182415456
 C         3.130335920165     -2.329145146329      1.280312355826
 C         3.995826567178     -1.137672723002      1.300602022553
 C         3.572924041624      0.063947012895      0.733954930387
 H         2.586857388586      0.131462735174      0.288007321859
 C         4.397754188515      1.181668696577      0.788418212555
 C         5.648199335694      1.087501103763      1.405451516189
 H         6.265836044462      1.974744498348      1.434554773991
 C         6.084761421043     -0.096897753044      1.988454108984
 C         7.426574004538     -0.215722165110      2.709778355598
 C         8.250831619098     -1.349656778630      2.086519028982
 H         7.740308662177     -2.310534239758      2.165462025505
 H         8.445972508805     -1.151792266127      1.029952874445
 H         9.210812919150     -1.436141506872      2.600854954781
 C         8.241794054022      1.073929123345      2.628725443455
 H         9.192184799540      0.931589052378      3.146747844640
 H         8.460369991430      1.347659289527      1.594173097158
 H         7.724097266791      1.909700136900      3.103901735921
 C         7.163956008095     -0.532732699423      4.188554389866
 H         6.619682411595     -1.471489956038      4.305471640032
 H         8.111417456120     -0.620441882780      4.725835351721
 H         6.577436572666      0.262394010099      4.655549886636
 C         5.235933087951     -1.204892105069      1.928228498956
 H         5.537213878834     -2.145160012167      2.374812247152
 N         2.902188875297     -3.060181388132      2.400174662486
 N         2.134822343742     -4.062276473137      2.101570694249
 H        -0.836717360313     -5.462625659067     -0.626931607381
 H        -0.316970228587     -3.781154431495     -0.895173621769
 C        -2.920040293316     -3.408471809583      2.079517184161
 H        -2.314955978937     -3.269800681933      2.967154548752
 C        -4.262497642304     -3.096713193032      2.088250103848
 H        -4.727888957176     -2.691675349947      2.977948276645
 H        -8.937114099531     -2.356690483084      0.879946868351
 H        -9.797959843785     -0.038322920110      0.918719458379
 H        -9.249485863942      2.209123186929      1.628615908432
 H        -8.425615365096      1.001771994609      2.639800673405
 H        -7.326827247691      3.957791904204      1.978224128798
 H        -7.109387599446      2.733336090504      3.244728560597
 H        -4.844885986213      2.225844469875      2.398000229803
 H        -5.047530009514      3.897211928455      2.985656998435
 C        -2.613617165572      3.675081100987      1.657064113061
 H        -2.844196517498      3.302021371518      2.645332589842
 C        -1.290161045318      3.952659380596      1.334308746850
 H        -0.507336342881      3.800370312642      2.067672249661
 H         2.508402168913      6.100597205114     -1.097573701791
 N         3.641555470083      4.628084395586      0.418506283229
 N         4.202658576566      3.620783186936      1.003541408601
 C         3.937541066562      2.490143242854      0.298490789525
 Te       -0.768018949681     -0.368518804445     -1.562437240249
 C        -2.134299592196     -1.486253237909     -2.757071770485
 H        -1.539906957572     -1.835065928168     -3.599884150834
 H        -2.938450236601     -0.841258420263     -3.101192812336
 H        -2.515609892309     -2.330036736681     -2.188715285656
 C        -2.050499331408     -0.200046456030      0.108100739369
 C        -3.426008330766     -0.139330197843      0.244042915486
 C        -4.501205260878     -0.262650985391     -0.774317012545
 O        -4.369080847755      0.751810307774     -1.751737985877
 C        -5.382259730066      0.648623022535     -2.723742235456
 H        -5.220777131033      1.436567982205     -3.458102631949
 H        -5.350598341930     -0.324916304227     -3.229643368081
 H        -6.374729554843      0.773765478805     -2.273817481715
 H        -4.453610822045     -1.241484741815     -1.267468747640
 H        -5.470272102683     -0.186364782322     -0.264340288560
 N        -3.711018700174      0.067388818790      1.550250213258
 N        -2.608718088363      0.140962954833      2.224734417992
 N        -1.599352502938     -0.020201991008      1.369907213147
 C        -0.207720263353      0.041587206394      1.819418359509
 H         0.302718497283     -0.844696936448      1.428732488057
 H         0.253882724686      0.923528626475      1.368205789547
 C        -0.104645864812      0.087687870410      3.332973130372
 H        -0.578402800883     -0.798787964416      3.758565694480
 C         1.335786033507      0.134709212968      3.791525267383
 H         1.910543457918     -0.699376562818      3.364429199940
 O         1.913694263993      1.361317847608      3.403556795893
 C         3.228978403016      1.486525217412      3.891721087851
 H         3.848590357977      0.639688278278      3.575695907822
 H         3.650198851286      2.407444008655      3.490333896256
 H         3.234126920242      1.534062165324      4.988012139419
 H         1.373529275487      0.036374443696      4.884163351118
 H        -0.631792734748      0.960832901954      3.720556743040
 Cl        1.069607922221     -0.495090960458     -4.511863261564
