# Supplementary material for: Amphoteric chalcogen-bonding and halogen-bonding rotaxanes for anion or cation recognition
Source: Nat Chem. 2025 Feb 20;17(3):373–81. doi: 10.1038/s41557-025-01742-x (PMC11882458; doi:10.1038/s41557-025-01742-x)
Supplement: Supplementary file 2 — DFT-optimized geometries and Ɛ0 energies. [file 41557_2025_1742_MOESM2_ESM.zip › 02_8·ChB3’·X-_M06-2X-def2-TZVP(D)_acetone(SMD18)/8·ChB3’·I-.xyz]

131
E(RM062X) =  -4024.96216488     A.U.
 C        -4.544409294223      0.805500275683     -1.015638941661
 C        -5.796877729404      0.675005298714     -1.621118632562
 C        -6.158952442542     -0.485240535154     -2.296944076974
 C        -7.500802963839     -0.640923942801     -3.010971170388
 C        -7.240441921704     -0.827072797034     -4.512432875876
 H        -8.188499295807     -0.931279238717     -5.045635473576
 H        -6.709569263259      0.035962678883     -4.922191078669
 H        -6.642445687385     -1.718950482105     -4.707597696999
 C        -8.399408864184      0.580404280088     -2.824162696846
 H        -7.944312932432      1.483179619579     -3.236910610655
 H        -9.344510037569      0.414201690076     -3.344717565717
 H        -8.622735194080      0.758670696160     -1.769994116839
 C        -8.236258907432     -1.872570039054     -2.467367410303
 H        -9.194719515631     -1.987897850144     -2.978894305649
 H        -7.661087385300     -2.786668296838     -2.621885430992
 H        -8.430394951170     -1.767427946859     -1.397413558123
 C        -5.232755838527     -1.529664674306     -2.341606849420
 H        -5.474956634804     -2.447770824967     -2.863555789670
 C        -3.984768003988     -1.423895968165     -1.734974248587
 C        -3.024838849340     -2.532838186823     -1.861141901500
 N        -2.824355489778     -3.154444431556     -3.050601763288
 N        -1.934169538071     -4.084137713846     -2.896651815679
 N        -1.562759232553     -4.089117047479     -1.624314046931
 C        -0.579513237317     -5.062915869137     -1.175246673129
 H        -0.973640990813     -5.580053810709     -0.300391532549
 C         0.757936888489     -4.451060308988     -0.823199000029
 H         0.678544605853     -3.783205630082      0.041182667994
 H         1.433274382441     -5.272625209053     -0.565462148199
 O         1.235395368741     -3.735443836411     -1.942876682174
 C         2.490856939266     -3.208605910078     -1.851299016260
 C         2.920774060221     -2.444080389206     -2.939897889652
 H         2.243150320278     -2.286081751098     -3.769927805237
 C         4.191864849879     -1.913411105680     -2.959925801746
 H         4.526265794516     -1.316040002273     -3.798691485333
 C         5.068904809675     -2.125462332057     -1.891279173294
 O         6.304524764256     -1.570511975982     -2.009607362781
 C         7.241252956057     -1.814629296043     -0.974938979673
 C         8.568291073900     -1.223874801086     -1.392100874292
 H         8.845022806724     -1.628898519446     -2.367289084328
 O         8.545297455889      0.178195028097     -1.528416401398
 C         8.679202361604      0.872526061597     -0.307350115656
 C         8.485127724119      2.344386520729     -0.557502405662
 H         9.129158316001      2.669690179986     -1.385106172018
 O         7.131692382741      2.574684633013     -0.866063896241
 C         6.846675612440      3.916004796469     -1.180878995213
 H         7.355671775696      4.209150445896     -2.107911300556
 C         5.360670137733      4.061162084006     -1.367928349319
 H         5.136148543901      5.051307422194     -1.779497908893
 H         4.997981149952      3.293380908076     -2.056537591811
 O         4.748811792698      3.909969304752     -0.098186907352
 C         3.399727456952      4.043472598537     -0.015312532540
 C         2.545917253081      4.170762457502     -1.109509719081
 H         2.929281254913      4.153985401234     -2.120233173600
 C         1.177459346046      4.311845498059     -0.908816084610
 H         0.509712551586      4.412001835512     -1.756152104706
 C         0.645893167112      4.338899785651      0.374376819277
 O        -0.704667071790      4.528117623066      0.480383976019
 C        -1.256606359047      4.437408520233      1.775895488080
 C        -2.754818236142      4.631330221115      1.688875642156
 N        -3.395730182388      3.732590504556      0.742837211570
 N        -4.005386734710      4.244722114771     -0.322281685854
 N        -4.489017053902      3.264064510433     -1.012485810257
 C        -3.466558361596      2.381054323987      0.751812748877
 Te       -2.669249563191      1.151582892063      2.279118271638
 C        -4.381840032849     -0.112756755351      2.388861589947
 H        -4.481493617081     -0.686782103757      1.471557967709
 H        -5.265100600889      0.492790592937      2.576125705916
 H        -4.194243946437     -0.777732387223      3.231152754204
 H        -2.993054458644      5.637410663011      1.349981077146
 H        -3.186437789129      4.473961371281      2.678443422206
 H        -1.003697435940      3.470390478950      2.221709902434
 H        -0.858976941398      5.219723610297      2.430397272907
 C         1.498041188088      4.194762583995      1.468906288189
 H         1.119387803201      4.198755014311      2.481047013732
 C         2.860710367712      4.047279689624      1.266472232859
 H         3.528093102489      3.924285046740      2.109147624950
 H         7.189291890037      4.580663437774     -0.376984511667
 H         8.773929928070      2.905636328992      0.340858213312
 H         9.677868084525      0.702482359054      0.114977558714
 H         7.936666422267      0.532719251687      0.425241834454
 H         9.329900889336     -1.530916772179     -0.664595376423
 H         7.370347053656     -2.892493983786     -0.825963601191
 H         6.887237611631     -1.379213955242     -0.034748820615
 C         4.638326093239     -2.866350546910     -0.802087702906
 H         5.284247791694     -3.037790738402      0.047991191771
 C         3.348781269094     -3.407204857038     -0.781204362550
 H         3.046666602860     -3.984269170053      0.081335870891
 H        -0.468376102945     -5.773369892257     -1.991843479304
 C        -2.213270326383     -3.135240975694     -0.914621497823
 Te       -2.021002280751     -2.802427212293      1.162783568863
 C        -3.901356338361     -3.712734950031      1.632642775469
 H        -4.700802337049     -3.184791373401      1.118311329139
 H        -3.887943270892     -4.763796934440      1.357073133521
 H        -4.021118345747     -3.611781258586      2.710945573486
 H        -6.476878014726      1.514227499763     -1.564698081126
 C        -3.638306721593     -0.246398831982     -1.073171663688
 H        -2.649728114161     -0.138372994652     -0.640743095467
 C        -4.170405132489      2.090811006769     -0.406566901742
 C         2.140598025622      0.382035574687     -0.418590263497
 N         1.599695580659      0.644063963679     -1.632146452263
 N         2.525854252491      1.063925153492     -2.489662507674
 N         3.662013783104      1.078133231543     -1.868851155623
 C         0.197813808047      0.527229478808     -2.037159520558
 C         0.047242325301      0.568849713281     -3.547639544542
 H         0.411823786314      1.519395226775     -3.938405367927
 C        -1.389853430471      0.378473304581     -3.978130995897
 H        -1.430437183583      0.286080106237     -5.071113074280
 O        -2.156394906423      1.487888240004     -3.565607942315
 C        -3.462526931920      1.435938431765     -4.090427069951
 H        -3.445897381512      1.536710452435     -5.182968627067
 H        -4.029073001411      2.261831813817     -3.662084036018
 H        -3.954272609991      0.490583134158     -3.834875421941
 H        -1.810082551107     -0.544634238687     -3.553302697866
 H         0.652339119020     -0.223741098812     -3.992219879391
 H        -0.367365077789      1.331672913824     -1.559878579651
 H        -0.171337970909     -0.425787691612     -1.646072932242
 C         3.483074312870      0.668970356913     -0.592818314294
 C         4.632209083418      0.593711535155      0.349550096137
 H         5.506716078453      1.012809581819     -0.159985087362
 H         4.851053618340     -0.450069635276      0.617884592296
 O         4.350164658027      1.325298783657      1.524533271895
 C         5.514064889329      1.540179385871      2.283823422833
 H         6.236340781700      2.141945892937      1.720366011164
 H         5.986197800416      0.590007102008      2.568408269471
 H         5.227516309573      2.072190245176      3.190820736944
 Te        1.002406349917     -0.234869572281      1.247041754660
 C         2.590090780192     -1.288442154292      2.204653748524
 H         3.025911149061     -1.999042452429      1.507819222274
 H         3.329277361022     -0.582269481546      2.571828462678
 H         2.115798066861     -1.815133300932      3.031913099748
 I        -0.977155303892     -1.340496726197      4.484885869149
