# Supplementary material for: Amphoteric chalcogen-bonding and halogen-bonding rotaxanes for anion or cation recognition
Source: Nat Chem. 2025 Feb 20;17(3):373–81. doi: 10.1038/s41557-025-01742-x (PMC11882458; doi:10.1038/s41557-025-01742-x)
Supplement: Supplementary file 2 — DFT-optimized geometries and Ɛ0 energies. [file 41557_2025_1742_MOESM2_ESM.zip › 03_M·3·TeMe_PBE0-D3(BJ)-def2-TZVP_acetonitrile(PCM)/3·TeMe_endo_endo.xyz]

98
E(RPBE1PBE) =  -2789.93924245     A.U.
 C        -2.410170296569      5.152992633072      0.631168673649
 N        -2.950264709865      3.968531856996      0.002110653911
 N        -3.296896467678      4.002169188871     -1.277298173591
 N        -3.699803089982      2.816560396995     -1.613561288846
 C        -3.593161236266      1.987135060523     -0.545241705280
 C        -3.980535567215      0.577450901033     -0.637813584622
 C        -5.161117568701      0.246520165169     -1.292982206306
 C        -5.553806614237     -1.078842032230     -1.469620335200
 C        -6.864209515084     -1.387137386281     -2.183153017225
 C        -7.128215543535     -2.885555588193     -2.282666108025
 H        -8.075704555949     -3.052128587176     -2.800038700521
 H        -6.345807995818     -3.398065475367     -2.847580211502
 H        -7.201261168015     -3.350377478573     -1.296392488899
 C        -6.813452439070     -0.808842278578     -3.600927307351
 H        -5.998050762533     -1.257301335782     -4.173784851299
 H        -7.751777443587     -1.014814455651     -4.122706200653
 H        -6.665173096071      0.272670426287     -3.590624436515
 C        -8.020011103965     -0.741621152544     -1.411973773718
 H        -8.967992032238     -0.949117832846     -1.915353036404
 H        -8.078392515742     -1.139421451918     -0.395701437285
 H        -7.904877447118      0.342014767324     -1.345556400531
 C        -4.717532732256     -2.070839179446     -0.977410316637
 H        -4.972467152208     -3.114569349349     -1.098872634234
 C        -3.524469635778     -1.764662715957     -0.318143316795
 C        -2.660703929376     -2.866576320290      0.110450880426
 N        -2.555984033762     -3.994426875657     -0.638769916254
 N        -1.738991349421     -4.819362946189     -0.068353368882
 N        -1.320091595351     -4.260314399648      1.062553504994
 C        -0.398855750240     -4.976952091605      1.914491786664
 H        -0.783803160282     -4.968455505426      2.936291073637
 C         0.993994189401     -4.395195861683      1.910147056289
 H         1.618466408283     -5.002210134691      2.575858493121
 O         1.478634949167     -4.417952860624      0.591421241258
 C         2.722280575689     -3.910463737429      0.370769130949
 C         3.123337615144     -3.823112402899     -0.962124115876
 H         2.437831831813     -4.141933222915     -1.738523248758
 C         4.373447417306     -3.341343545854     -1.283646371706
 H         4.688677271448     -3.274450543678     -2.318306371916
 C         5.256550409477     -2.934521967711     -0.281642258576
 O         6.467521180639     -2.486278718112     -0.696433170494
 C         7.425436439883     -2.165485773667      0.291947552950
 C         8.698411581752     -1.752812677473     -0.403646282287
 O         8.601565331794     -0.516051668699     -1.070248912623
 C         8.817034208486      0.590260756087     -0.224216731390
 C         8.643336890815      1.862196898085     -1.001282284271
 H         9.220270171472      1.807176373454     -1.935667862684
 H         9.042735051486      2.697458818454     -0.408547046335
 O         7.279348828510      2.069178253677     -1.275884872934
 C         7.059302424360      3.241450261170     -2.017238691122
 H         7.514119168262      3.160235742956     -3.014737904212
 H         7.511608770817      4.106903011393     -1.511988085292
 C         5.585230177997      3.467674827331     -2.179587048932
 H         5.426140201081      4.280261895456     -2.898055356063
 H         5.106890415966      2.560832587137     -2.567896920041
 O         5.041986980379      3.808601998687     -0.920090947968
 C         3.712016301930      4.067450185188     -0.853369970466
 C         2.849168332744      4.042057386627     -1.946615199188
 H         3.208097873878      3.798098492675     -2.937219401604
 C         1.504350054740      4.327986875329     -1.772991095530
 H         0.827963227856      4.305377329384     -2.619371735573
 C         0.999926408075      4.643850496472     -0.518852196623
 O        -0.331131727471      4.917930450006     -0.455021007682
 C         1.859897190723      4.670103378472      0.574938071651
 H         1.499763555614      4.917020931483      1.564899818987
 C         3.204273041895      4.381648812540      0.401818736898
 H         3.878938892159      4.400572337785      1.249684428156
 H         9.837048559471      0.557494695581      0.183800916816
 H         8.116592577655      0.588160538571      0.621109435801
 H         8.947837464506     -2.501110295715     -1.159894606953
 H         9.511536135056     -1.731869919848      0.333836315581
 H         7.053461299911     -1.360392588103      0.936203518769
 H         7.626247163280     -3.040258474300      0.922849383063
 C         4.856362747614     -3.013727414360      1.043707424990
 H         5.513315689603     -2.704745774152      1.845282363164
 C         3.590135199465     -3.498594763651      1.369036811632
 H         3.309078576721     -3.548962890934      2.412384536808
 H         0.992791212612     -3.368018079310      2.296283992230
 H        -0.384923724704     -6.002793203334      1.549263554219
 C        -1.861679391290     -3.030034232912      1.231679374782
 Te       -1.558112589610     -1.856153798971      2.930790737388
 C        -3.637432684845     -1.539317839401      3.274873660409
 H        -4.049806222375     -0.955323248643      2.456145542249
 H        -4.132099855832     -2.502476810794      3.369236588104
 H        -3.706973948730     -0.983633749003      4.208892810331
 H        -5.778044927349      1.053412115290     -1.669957092451
 C        -3.161824279339     -0.434896558146     -0.140551092343
 H        -2.225289295718     -0.185139516497      0.343916793529
 C        -3.112468241018      2.726308549442      0.521334693173
 Te       -2.891148912592      2.239126219391      2.537612634186
 C        -4.992056545294      1.985901229219      2.840284029837
 H        -5.361045688742      1.246366191222      2.133262959363
 H        -5.495213403039      2.940253050496      2.711383889006
 H        -5.115363286375      1.625002378752      3.860517045228
 H        -2.672577739090      5.990643122279     -0.013250860632
 C        -0.913496830171      5.068078133612      0.815937302142
 H        -0.566690351446      5.983851309882      1.308682445740
 H        -0.656200909889      4.217775377470      1.458434359823
 H        -2.886268934103      5.286030304889      1.603709337199
