# Supplementary material for: Amphoteric chalcogen-bonding and halogen-bonding rotaxanes for anion or cation recognition
Source: Nat Chem. 2025 Feb 20;17(3):373–81. doi: 10.1038/s41557-025-01742-x (PMC11882458; doi:10.1038/s41557-025-01742-x)
Supplement: Supplementary file 2 — DFT-optimized geometries and Ɛ0 energies. [file 41557_2025_1742_MOESM2_ESM.zip › 03_M·3·TeMe_PBE0-D3(BJ)-def2-TZVP_acetonitrile(PCM)/3·TeMe_endo_exo.xyz]

98
E(RPBE1PBE) =  -2789.93936958     A.U.
 C        -2.347019661963      5.398705972200      0.477467692342
 N        -2.867063820442      4.234497021120     -0.202380928709
 N        -3.175238872233      4.305436340364     -1.493528598482
 N        -3.556108133233      3.129397313947     -1.874745133024
 C        -3.473078205373      2.264531750869     -0.831692148897
 C        -3.809600219423      0.850267035157     -0.988501336181
 C        -4.767676102840      0.464920838006     -1.921046148465
 C        -5.099109760286     -0.874613204596     -2.116075561860
 C        -6.146552314215     -1.249956907769     -3.156845527901
 C        -6.381111134826     -2.755608404345     -3.218742226288
 H        -7.128939497757     -2.974266206824     -3.984303362154
 H        -5.468257982111     -3.297810779878     -3.478856584971
 H        -6.752828813816     -3.147225843505     -2.268570792165
 C        -5.667340372488     -0.779109683955     -4.533987503208
 H        -4.722723589047     -1.260165759091     -4.800383982591
 H        -6.408309033264     -1.034517359468     -5.296149828362
 H        -5.515825801174      0.301741749038     -4.559926089037
 C        -7.473357919890     -0.564513455091     -2.817386359486
 H        -8.229577837479     -0.822374098606     -3.563564336169
 H        -7.836373089795     -0.885530198199     -1.837833490351
 H        -7.373651037491      0.522488110082     -2.802357260502
 C        -4.446024014123     -1.827840959575     -1.345019074633
 H        -4.688377689772     -2.875864644846     -1.455539853757
 C        -3.465096989236     -1.466730380000     -0.421860794822
 C        -2.742750662329     -2.470991531653      0.358648170416
 N        -2.351004806648     -2.222541220376      1.633360479886
 N        -1.698507305738     -3.244163462623      2.088798811976
 N        -1.640185111148     -4.155074865823      1.124650660673
 C        -0.865935976561     -5.358604066350      1.348103021806
 C         0.615080090815     -5.067542460862      1.373460442728
 H         1.154470652329     -5.987132325621      1.628302165546
 O         0.982757076724     -4.605323297973      0.095207194114
 C         2.263890271656     -4.189175076411     -0.086987037051
 C         2.576277388885     -3.704215654466     -1.357212353080
 H         1.804400120486     -3.686807305303     -2.117481231231
 C         3.848475208543     -3.258973834926     -1.641199801652
 H         4.092888924398     -2.881122144224     -2.627037708619
 C         4.844527771054     -3.287393702975     -0.663359924344
 O         6.066197580110     -2.835059772834     -1.041196520729
 C         7.098190957224     -2.839857705920     -0.076993363922
 C         8.355905669901     -2.322114312988     -0.729608577824
 O         8.288799479833     -0.972629227056     -1.121873850612
 C         8.486845887730     -0.062510847073     -0.064603409650
 C         8.485287028265      1.337846808794     -0.605532355686
 H         9.158591791850      1.396509832988     -1.472634647354
 H         8.869843979929      2.020084478611      0.165986008459
 O         7.177961749047      1.705152939894     -0.973309852727
 C         7.134515904791      2.964503343137     -1.594175983055
 H         7.675010991537      2.940860288146     -2.551039681222
 H         7.609820962206      3.725725161292     -0.959131546598
 C         5.707974281115      3.347866597385     -1.856849314928
 H         5.685512036550      4.224256671556     -2.515154710289
 H         5.187315581451      2.522942910098     -2.356983350198
 O         5.088905376331      3.644992521431     -0.621426503055
 C         3.783717217656      4.013673115902     -0.637914965856
 C         3.006192705994      4.109890616499     -1.789674177316
 H         3.419171767989      3.885035318069     -2.763621800897
 C         1.677133553514      4.492089657025     -1.697131275410
 H         1.065783532763      4.560864215462     -2.589252086993
 C         1.105647305757      4.787178211991     -0.467084403334
 O        -0.205571891082      5.152920380375     -0.481442156036
 C         1.882921260753      4.700553275009      0.684014385590
 H         1.472206824162      4.934754701091      1.657136158061
 C         3.210208262794      4.313521389300      0.592164314569
 H         3.819647644869      4.241875490460      1.485361926568
 H         9.453763256239     -0.254598873913      0.421432168485
 H         7.702222636927     -0.156287741881      0.697372240609
 H         8.547057357126     -2.899248932777     -1.637485055757
 H         9.196021160363     -2.483679657105     -0.040409427827
 H         6.813618542608     -2.224632232512      0.784525760926
 H         7.283128699530     -3.859769313201      0.282598414772
 C         4.537084139965     -3.771264865227      0.599303005058
 H         5.284641211301     -3.810636680441      1.379922346399
 C         3.248949747401     -4.222192256618      0.886700308498
 H         3.041905083519     -4.597417386149      1.879993400178
 H         0.833522098215     -4.311794328362      2.135429444491
 C        -2.281982536260     -3.731429489743      0.008811092660
 Te       -2.387466023295     -4.804375366853     -1.784144737888
 C        -1.537559247401     -3.231678754125     -2.949289388877
 H        -2.231293945646     -2.395429836877     -2.988891553588
 H        -0.590822006224     -2.938640973020     -2.503205361786
 H        -1.377548562444     -3.642391761523     -3.945064916483
 H        -5.256962436747      1.238906999959     -2.499659557185
 C        -3.150889810169     -0.126193709588     -0.247516066755
 H        -2.373863698538      0.150786655064      0.454433596421
 C        -3.032328006620      2.976793516034      0.274255460189
 Te       -2.764950191949      2.478724359246      2.288066036625
 C        -4.615701162520      1.435241781357      2.475724237851
 H        -4.574434953657      0.508990465748      1.908498235720
 H        -5.419549164113      2.079238940360      2.128935414272
 H        -4.729594831102      1.226599438208      3.538534024356
 H        -2.553986044419      6.250643639042     -0.168423957967
 C        -0.866045434894      5.281724680455      0.752400597189
 H        -0.532624934105      6.174445795359      1.294085414380
 H        -0.661730134256      4.409513001589      1.385365270919
 H        -2.880103490884      5.528077883344      1.421437165646
 H        -1.169961711545     -5.790737896608      2.301360495619
 H        -1.102264799635     -6.063030453335      0.551973971794
