# Supplementary material for: Amphoteric chalcogen-bonding and halogen-bonding rotaxanes for anion or cation recognition
Source: Nat Chem. 2025 Feb 20;17(3):373–81. doi: 10.1038/s41557-025-01742-x (PMC11882458; doi:10.1038/s41557-025-01742-x)
Supplement: Supplementary file 2 — DFT-optimized geometries and Ɛ0 energies. [file 41557_2025_1742_MOESM2_ESM.zip › 03_M·3·TeMe_PBE0-D3(BJ)-def2-TZVP_acetonitrile(PCM)/3·TeMe_exo_exo.xyz]

98
E(RPBE1PBE) =  -2789.93931403     A.U.
 C         1.782899117963      6.060355412006     -0.065727598903
 N         2.409947679813      4.791909882369     -0.377286438118
 N         2.431734657261      4.393105739513     -1.643939421951
 N         2.907814642159      3.189299970211     -1.675995278312
 C         3.219121920949      2.796443720748     -0.416282542798
 C         3.712508026995      1.447821279606     -0.135661047672
 C         4.644819831320      1.207945088007      0.866376600516
 C         5.060173854745     -0.084003223047      1.182816226863
 C         6.043524622636     -0.294856879981      2.326344799548
 C         6.390299049653     -1.766684594088      2.521877364677
 H         7.086810204750     -1.867423817415      3.357278561238
 H         5.504351350850     -2.364460230515      2.751334402854
 H         6.868797434626     -2.190536937577      1.635406704504
 C         5.406565055138      0.230187497673      3.618015778073
 H         4.484908100354     -0.312943615472      3.842910710321
 H         6.094766352514      0.098764760523      4.457281034682
 H         5.162629516071      1.292552831325      3.543604250010
 C         7.335000564069      0.478130622456      2.045117699295
 H         8.041180019583      0.338446908654      2.867843949311
 H         7.807180560564      0.123968134404      1.125428306702
 H         7.150052685536      1.549008809866      1.940679089949
 C         4.529067897093     -1.137981356908      0.451428898138
 H         4.830554064791     -2.154048865157      0.665092841733
 C         3.591734865678     -0.921217848816     -0.559046617220
 C         2.978101934205     -2.036838258109     -1.280111611810
 N         2.652915757936     -1.940201958251     -2.593015672793
 N         2.070229715593     -3.033141455239     -2.971674268018
 N         1.992162055655     -3.841112428073     -1.920959529367
 C         1.271219976633     -5.089683355012     -2.058917494405
 C        -0.222878499384     -4.872328559757     -2.080781773412
 H        -0.718368249260     -5.821013746204     -2.317436621125
 O        -0.609481751738     -4.411994766275     -0.807569165844
 C        -1.922772434039     -4.128375255469     -0.602313990889
 C        -2.274494826650     -3.765108479985      0.698048077497
 H        -1.505882833221     -3.735077115913      1.461283201806
 C        -3.581310959778     -3.459407972029      1.008182453156
 H        -3.857313133279     -3.179671481462      2.018108142793
 C        -4.573418853145     -3.509504824273      0.027257825405
 O        -5.831786398764     -3.209639279353      0.434963160563
 C        -6.855881312334     -3.194733204886     -0.537391365382
 C        -8.160565170781     -2.895445620821      0.158837050527
 O        -8.210874482979     -1.629337706283      0.768625232671
 C        -8.483557115716     -0.572415174186     -0.122089811911
 C        -8.529480139726      0.714992018856      0.649153612992
 H        -9.165288040390      0.583071914717      1.535932303816
 H        -8.979967654422      1.499048207653      0.024399927717
 O        -7.225176119994      1.081061449281      1.030006175752
 C        -7.210997513592      2.134038557317      1.960272234673
 H        -7.657182489721      1.810323606565      2.911122440234
 H        -7.792652215780      2.990045149295      1.590048627761
 C        -5.793340384154      2.558948517105      2.208415394298
 H        -5.749636502651      3.189629816844      3.104078728544
 H        -5.170887611684      1.672324155757      2.375354925719
 O        -5.338650330438      3.280915372872      1.081173645151
 C        -4.059229244820      3.732243711667      1.089888325501
 C        -3.134685353643      3.463096606051      2.096242577951
 H        -3.402882165159      2.868185450504      2.958724371594
 C        -1.844346374684      3.959356949946      1.999866949594
 H        -1.122942938903      3.753409989808      2.781796399969
 C        -1.454235405568      4.728720810798      0.911419124728
 O        -0.160293016464      5.145510992294      0.904238091872
 C        -2.383450051589      5.017678599818     -0.083641061686
 H        -2.121587876618      5.630919529922     -0.935373048412
 C        -3.672178619874      4.516691615332      0.009780705054
 H        -4.397869389893      4.734803684740     -0.764978932394
 H        -9.453276345572     -0.733034991387     -0.613684108724
 H        -7.716724822888     -0.498748267278     -0.904067972939
 H        -8.311308196097     -3.627488267348      0.955971318274
 H        -8.976457302481     -3.011299275515     -0.567634513786
 H        -6.630702532626     -2.449863668798     -1.309728980613
 H        -6.940246583970     -4.173393881380     -1.025960367956
 C        -4.225551147368     -3.866577619453     -1.266797168912
 H        -4.967819884950     -3.913867992458     -2.052037916697
 C        -2.902733644667     -4.178151374386     -1.580418149576
 H        -2.664313423663     -4.458131995294     -2.597779834248
 H        -0.479933205687     -4.141659530588     -2.855376390058
 C         2.549876437000     -3.274557553417     -0.823464363347
 Te        2.589740084496     -4.136928205544      1.082663390064
 C         1.517539834437     -2.524643760318      1.980921037706
 H         2.134575685868     -1.629375792316      1.963591306938
 H         0.589997757900     -2.375959422300      1.433976456555
 H         1.310655267544     -2.825233950077      3.006990035753
 H         5.042000703786      2.051551907486      1.417361352065
 C         3.192400762298      0.374978476305     -0.854897454590
 H         2.447825688805      0.549596404118     -1.620978238787
 C         2.896980020199      3.833008140252      0.447146792227
 Te        2.999851996807      3.980379950541      2.531634170616
 C         1.787363697643      2.253524092600      2.851787752859
 H         2.322930368483      1.370320362797      2.511919713683
 H         0.851616738279      2.380380039361      2.313618308886
 H         1.605854303424      2.199644911956      3.924237675877
 C         0.278358964758      5.961009797417     -0.157046948965
 H        -0.159801952439      6.963089580387     -0.084065553279
 H         0.003626177714      5.528772133129     -1.124325502820
 H         1.584539022636     -5.556798439286     -2.992114843159
 H         1.549805102340     -5.737945862459     -1.229481764046
 H         2.088127692276      6.357849770248      0.936305289703
 H         2.145576681422      6.799104929056     -0.779748162033
