# Supplementary material for: Amphoteric chalcogen-bonding and halogen-bonding rotaxanes for anion or cation recognition
Source: Nat Chem. 2025 Feb 20;17(3):373–81. doi: 10.1038/s41557-025-01742-x (PMC11882458; doi:10.1038/s41557-025-01742-x)
Supplement: Supplementary file 2 — DFT-optimized geometries and Ɛ0 energies. [file 41557_2025_1742_MOESM2_ESM.zip › 03_M·3·TeMe_PBE0-D3(BJ)-def2-TZVP_acetonitrile(PCM)/Ag(I)·3·TeMe_endo_endo.xyz]

99
E(RPBE1PBE) =  -2936.84048315     A.U.
 C         1.872490015671      5.229237829712      0.896239432998
 N         2.338260071532      4.033663887830      1.567847466731
 N         2.371219377955      3.989100261806      2.890792295342
 N         2.775634163122      2.807748481876      3.247773227158
 C         2.996719201576      2.062524684680      2.139933954850
 C         3.483719106118      0.676241588945      2.179791863761
 C         4.833510721171      0.422368684944      2.375414264501
 C         5.340369616152     -0.876960491561      2.397834480453
 C         6.834741907685     -1.099841487452      2.581359629145
 C         7.201783857611     -2.579546107739      2.564751981559
 H         8.280572837577     -2.684649636560      2.697155398061
 H         6.712781720826     -3.128079033045      3.373356291508
 H         6.936058017798     -3.052569929754      1.616032368817
 C         7.273095132062     -0.502350089912      3.921981843733
 H         6.754424894721     -0.988035953306      4.751918712383
 H         8.347815380928     -0.645844004285      4.058787534457
 H         7.068406859207      0.568692698954      3.973800574837
 C         7.583245909858     -0.401154214571      1.440922507442
 H         8.659010512504     -0.559395784894      1.550225681250
 H         7.275693211971     -0.800552546682      0.471127157519
 H         7.403203403110      0.675730208556      1.438373560598
 C         4.441670087950     -1.923535248670      2.229400471246
 H         4.787497721354     -2.948631910922      2.243729626751
 C         3.081797391695     -1.693247879203      2.034506725362
 C         2.174608109671     -2.835169196918      1.850878996010
 N         1.725148084148     -3.598679514480      2.874117576760
 N         0.978410491135     -4.548762240845      2.398861282326
 N         0.941571291120     -4.427287557208      1.080847070376
 C         0.162334725639     -5.359272574861      0.292216782563
 H         0.755034368922     -5.678805492853     -0.565744646988
 C        -1.145948496703     -4.778213754248     -0.187720786020
 H        -1.651287650437     -5.537206798130     -0.795922503781
 O        -1.909629643225     -4.438580170676      0.940918954942
 C        -3.163661962286     -3.950920435285      0.733482093684
 C        -3.885155554596     -3.612932035747      1.878204827597
 H        -3.419628065002     -3.739578291177      2.848552162543
 C        -5.172060894214     -3.133136949423      1.774029136571
 H        -5.737418626105     -2.874699148225      2.661669330550
 C        -5.772696075810     -2.978426745547      0.522990049901
 O        -7.048508998552     -2.519906077789      0.526070459938
 C        -7.709491320663     -2.395858438671     -0.716459941645
 C        -9.122612077714     -1.940361812846     -0.451090026019
 O        -9.206917113120     -0.639935981228      0.080283823386
 C        -9.151370116726      0.373851645770     -0.896705740638
 C        -9.175142356105      1.714593657248     -0.222702176128
 H        -9.991686293542      1.742006212419      0.512945098142
 H        -9.372926377049      2.491713666397     -0.974621261858
 O        -7.938383332066      1.947010354679      0.406010710136
 C        -7.928425143792      3.144049005563      1.140414229194
 H        -8.628069565187      3.084668485560      1.986085434838
 H        -8.237139066858      3.988565430971      0.507886723974
 C        -6.547874839608      3.392684965097      1.672414899603
 H        -6.581616419155      4.217721432188      2.393416956723
 H        -6.178816812631      2.496420299005      2.184650657187
 O        -5.705287174525      3.721338121897      0.586036584772
 C        -4.400658443436      3.980699644775      0.848391598532
 C        -3.829386493624      3.946181216870      2.118458560977
 H        -4.418730217135      3.697165927523      2.990474606851
 C        -2.482968868816      4.232689645759      2.278894355862
 H        -2.033000657649      4.205493561998      3.264365145468
 C        -1.690081335466      4.558743255908      1.187190436225
 O        -0.382323430916      4.831486283827      1.450686554547
 C        -2.258358051357      4.594866723385     -0.082493875674
 H        -1.670948156680      4.850576266842     -0.954292076476
 C        -3.603846269698      4.305230286183     -0.243182076472
 H        -4.052808648740      4.332549110397     -1.229087338747
 H       -10.015284247872      0.294878131677     -1.571407626548
 H        -8.240774952472      0.293623273582     -1.504610841113
 H        -9.578073287796     -2.609223043536      0.283251824365
 H        -9.697566053800     -2.018293846769     -1.383392921600
 H        -7.177895606846     -1.684385856769     -1.359136071289
 H        -7.738464203023     -3.363599991763     -1.232307618943
 C        -5.051742946248     -3.301507256905     -0.616718756236
 H        -5.483583075634     -3.188766305754     -1.601894815703
 C        -3.748170481328     -3.786457390720     -0.511542996818
 H        -3.214215312458     -4.032866861930     -1.419609607694
 H        -0.976680971045     -3.896991372499     -0.818747226164
 H        -0.017043712205     -6.221852373386      0.932041518853
 C         1.675724363132     -3.362788916458      0.677288349761
 Te        2.014403231765     -2.816706351784     -1.306662588906
 C         4.025122300439     -3.526890195890     -1.356328369580
 H         4.583774605986     -3.054647712943     -0.553450558708
 H         4.003171131334     -4.608317611981     -1.252292084575
 H         4.424536267651     -3.238806545268     -2.327048620726
 H         5.499510257873      1.267009656566      2.508214822292
 C         2.598658046886     -0.388776171247      2.003486618549
 H         1.535665944909     -0.201437889097      1.894130257083
 C         2.719630014366      2.846563505315      1.038547640066
 Te        2.943666631559      2.451647741757     -0.997920569038
 C         5.075755329660      2.456307869573     -0.953889915172
 H         5.413857681104      1.714762311415     -0.236318793474
 H         5.403867085553      3.457318872611     -0.686840174011
 H         5.400487319471      2.197176549799     -1.960019362306
 H         1.917608882139      6.030203033927      1.632416098778
 C         0.468700874038      5.076980948075      0.360768959856
 H         0.193691228061      6.000605398341     -0.161445791742
 H         0.417564874220      4.252564933872     -0.360614645325
 H         2.552835401274      5.467083963144      0.077622191377
 Ag        2.520929737705     -0.209596487813     -0.815828025505
