# Supplementary material for: Amphoteric chalcogen-bonding and halogen-bonding rotaxanes for anion or cation recognition
Source: Nat Chem. 2025 Feb 20;17(3):373–81. doi: 10.1038/s41557-025-01742-x (PMC11882458; doi:10.1038/s41557-025-01742-x)
Supplement: Supplementary file 2 — DFT-optimized geometries and Ɛ0 energies. [file 41557_2025_1742_MOESM2_ESM.zip › 03_M·3·TeMe_PBE0-D3(BJ)-def2-TZVP_acetonitrile(PCM)/Ag(I)·3·TeMe_endo_exo.xyz]

99
E(RPBE1PBE) =  -2936.83330778     A.U.
 C        -2.301954237613     -5.420034137370     -0.212555865146
 N        -2.790743831974     -4.171018749299      0.335756663649
 N        -3.137385522919     -4.115248696805      1.612047802054
 N        -3.479840626064     -2.894808670131      1.885589561779
 C        -3.338865651773     -2.131584650947      0.776854240785
 C        -3.658377790993     -0.703963630932      0.753306171387
 C        -4.882393082235     -0.234180162471      1.211331708851
 C        -5.220990451206      1.117458916696      1.132414136811
 C        -6.567791701653      1.588589046023      1.665142803824
 C        -6.762436525444      3.090700007979      1.488728761901
 H        -7.729642142140      3.380133304752      1.905033689044
 H        -5.990643077090      3.662986632619      2.009567723975
 H        -6.755577534782      3.380588970038      0.435086232870
 C        -6.651081794571      1.261005477762      3.159624697789
 H        -5.862143957840      1.774789723465      3.714260826731
 H        -7.616059636267      1.584104641808      3.558415269814
 H        -6.552671013827      0.189518605028      3.344103654488
 C        -7.691403032454      0.861420438145      0.919794762112
 H        -8.662599849852      1.190288924843      1.298164076901
 H        -7.650511478139      1.077299086670     -0.150663794957
 H        -7.629955164011     -0.220601245686      1.050744613301
 C        -4.316600158199      1.982731989139      0.526335747104
 H        -4.573907917826      3.022284547296      0.377798217646
 C        -3.081162095807      1.531411737651      0.067921855580
 C        -2.183025274758      2.389871765207     -0.700153090069
 N        -1.650898593831      1.935568942259     -1.864172446188
 N        -0.894637141361      2.844918172931     -2.398880484050
 N        -0.928501667228      3.890508416787     -1.602089348511
 C        -0.149620714472      5.065337751355     -1.956025256109
 H        -0.345232517237      5.819975038666     -1.194483531962
 C         1.319498164665      4.743250693981     -2.050446934401
 H         1.852340895094      5.616183996066     -2.443278569663
 O         1.777405114602      4.411321717265     -0.760716414790
 C         3.025204265388      3.875835327655     -0.650271590355
 C         3.438568396795      3.535892601678      0.637500821101
 H         2.770347389009      3.714846125691      1.471369963356
 C         4.676856395093      2.966873647884      0.845364628312
 H         4.996186673733      2.693149518368      1.844066007056
 C         5.531846665060      2.718617547708     -0.228999233331
 O         6.726915292390      2.146565731086      0.065339984711
 C         7.457181885834      1.595929456246     -1.012569755162
 C         8.628186944643      0.825085667916     -0.476006233205
 O         8.177666952287     -0.222533203773      0.346292905767
 C         9.114733160500     -1.265846133088      0.464903607509
 C         8.766990297157     -2.141370418454      1.634229435057
 H         8.807315200556     -1.556143054626      2.564154436294
 H         9.523918676778     -2.935751774053      1.704174719806
 O         7.480962373869     -2.688362236872      1.471875504741
 C         7.172326793918     -3.621396066077      2.477408709791
 H         7.532352677239     -3.269194695506      3.453770362431
 H         7.658732060381     -4.584739443109      2.269464336380
 C         5.686467939863     -3.796094119331      2.587635123493
 H         5.473159301570     -4.444881618874      3.445659662606
 H         5.211439475467     -2.823220374037      2.760331975164
 O         5.189036616363     -4.371797334792      1.396712308319
 C         3.846557910003     -4.552229413469      1.309769960624
 C         2.955584267188     -4.318068324211      2.355110836923
 H         3.300697641782     -3.961972341236      3.315941392882
 C         1.600136652715     -4.537910897605      2.172072550721
 H         0.902931153233     -4.354256136634      2.981081661641
 C         1.112164785706     -4.992533344004      0.955207003407
 O        -0.232863753556     -5.189628153408      0.882338316601
 C         1.998414595345     -5.226645794081     -0.091457272386
 H         1.649362950420     -5.583984751753     -1.051380401440
 C         3.354731538663     -5.005434951915      0.091223248545
 H         4.049961563205     -5.184885360071     -0.720446282679
 H        10.124606779343     -0.867736700651      0.634724052892
 H         9.137453748363     -1.856231577383     -0.462061147615
 H         9.301679514099      1.486547180784      0.086580689648
 H         9.184996909252      0.435832516816     -1.338886139166
 H         6.808395543587      0.930951458949     -1.594595850776
 H         7.830229689975      2.385966666049     -1.675474063732
 C         5.126495293654      3.067884387457     -1.508427556648
 H         5.768268696733      2.899392483534     -2.362533799436
 C         3.878415577954      3.650612798329     -1.718471910417
 H         3.598327027303      3.919326705066     -2.727906325807
 H         1.464317077440      3.906480654247     -2.740256684536
 H        -0.505472995068      5.437519124936     -2.917001594407
 C        -1.716063787053      3.676794815437     -0.514391785602
 Te       -2.089012197260      5.038110003665      1.026094245968
 C        -0.239232872136      4.698841846075      2.039030389644
 H        -0.185051350455      3.656115096867      2.340798657327
 H         0.582016794405      4.966522177518      1.380699966556
 H        -0.258625361421      5.346758603306      2.914423383210
 H        -5.585143864788     -0.948462055460      1.623721964875
 C        -2.736164567581      0.195474288190      0.232363113841
 H        -1.738028634932     -0.147671095901     -0.014932561792
 C        -2.893264543565     -2.950689839212     -0.249071761666
 Te       -2.704421685898     -2.701257895699     -2.325052799333
 C        -4.805155944731     -2.494232587399     -2.629881070819
 H        -5.167993587388     -1.689882963810     -1.996005890447
 H        -5.276334943479     -3.442999536083     -2.387240787483
 H        -4.941709707060     -2.249444257418     -3.681569651800
 H        -2.608188907383     -6.195720996482      0.487422338453
 C        -0.800309871727     -5.420526835179     -0.381727258927
 H        -0.498451417771     -6.392197139247     -0.789030138996
 H        -0.486287410092     -4.643781849107     -1.089476871789
 H        -2.781993856474     -5.607437718036     -1.173609456463
 Ag       -2.020299875237     -0.133402044200     -2.532049871985
