# Supplementary material for: Amphoteric chalcogen-bonding and halogen-bonding rotaxanes for anion or cation recognition
Source: Nat Chem. 2025 Feb 20;17(3):373–81. doi: 10.1038/s41557-025-01742-x (PMC11882458; doi:10.1038/s41557-025-01742-x)
Supplement: Supplementary file 2 — DFT-optimized geometries and Ɛ0 energies. [file 41557_2025_1742_MOESM2_ESM.zip › 03_M·3·TeMe_PBE0-D3(BJ)-def2-TZVP_acetonitrile(PCM)/Ag(I)·3·TeMe_exo_exo.xyz]

99
E(RPBE1PBE) =  -2936.81501483     A.U.
 C        -6.030498541336      1.096244807257      2.149415547413
 N        -4.845623396178      0.350345371695      1.775211025198
 N        -3.758702179593      0.464382229915      2.510579296114
 N        -2.811297753321     -0.176605455182      1.900276485164
 C        -3.287801228892     -0.713734839611      0.740371983019
 C        -2.341761422457     -1.402550644722     -0.131371300788
 C        -2.186284719410     -1.111593422744     -1.478928767048
 C        -1.050507428905     -1.523498343857     -2.181034846503
 C        -0.927016911718     -1.182274741717     -3.660174531341
 C         0.374949523210     -1.699700799567     -4.262496221792
 H         0.395552238585     -1.469612952408     -5.329798032398
 H         1.249634561316     -1.228640375874     -3.807229047332
 H         0.468912108470     -2.782952299454     -4.151792580079
 C        -0.972632334080      0.340041453249     -3.834797804671
 H        -0.153432358814      0.818064552997     -3.291786326054
 H        -0.877531051882      0.596263677920     -4.893008227686
 H        -1.911901878139      0.762633459621     -3.472021506465
 C        -2.099517792618     -1.817879874199     -4.413897346086
 H        -2.037773659981     -1.571074787960     -5.476795840544
 H        -2.082050907829     -2.905832458497     -4.313488266974
 H        -3.060792460748     -1.458938730202     -4.040273113946
 C        -0.021583463482     -2.133960035300     -1.468299073184
 H         0.928044566675     -2.330108305187     -1.946517982656
 C        -0.166840534230     -2.432108717795     -0.115270484699
 C         0.954234020540     -2.728678070866      0.771056497624
 N         1.063641999880     -2.007216542053      1.923964009225
 N         2.144527843854     -2.346716091283      2.554308391939
 N         2.741380493098     -3.276883092819      1.837606897598
 C         4.050027029042     -3.747394483884      2.251702292544
 C         5.055935448896     -2.623396500017      2.157790514337
 H         6.035016652983     -2.976889996313      2.496805519990
 O         5.101684331286     -2.208957876450      0.810826384894
 C         5.408981021627     -0.909860586226      0.539115167564
 C         5.079155162225     -0.455276845935     -0.736764360537
 H         4.599666877733     -1.133327703157     -1.431470717505
 C         5.346810965976      0.845229793852     -1.103854104269
 H         5.084192475355      1.204690313211     -2.091826680869
 C         5.944408646053      1.726638401668     -0.202404597799
 O         6.160261335023      2.985256737215     -0.655036183294
 C         6.597465016655      3.959388158847      0.269429254404
 C         6.648055476804      5.284092356935     -0.450233642577
 O         5.393641602566      5.726045585672     -0.908360374006
 C         4.613737165039      6.364018104164      0.076802601245
 C         3.307910948733      6.785356605021     -0.532907779586
 H         3.504818795984      7.248879148180     -1.509246574401
 H         2.829665903425      7.538922918081      0.107931357049
 O         2.460878297448      5.668012778397     -0.678591327572
 C         1.370530146713      5.938510722257     -1.524320258016
 H         1.700020488040      5.971088039686     -2.572349356337
 H         0.925153681531      6.913063628010     -1.281956605027
 C         0.318734584483      4.877394301683     -1.376812398490
 H        -0.405366890448      4.984811960009     -2.191763778814
 H         0.767472897893      3.879034176894     -1.438983195888
 O        -0.325916981713      5.056964630502     -0.128574968801
 C        -1.527241192467      4.458525033949      0.059770099032
 C        -2.049731711317      3.465235252808     -0.761976252712
 H        -1.491000469303      3.087327045401     -1.608103455066
 C        -3.306334660066      2.937773506562     -0.494229830287
 H        -3.713062952896      2.164747571123     -1.132801027191
 C        -4.053253881198      3.392235889813      0.580582945399
 O        -5.315755046317      2.886423569425      0.739393304192
 C        -3.525242072677      4.376883019967      1.410244696810
 H        -4.099416788442      4.761032076530      2.244636659944
 C        -2.270047296119      4.897086314675      1.153327236251
 H        -1.859209872424      5.674925737995      1.786082681999
 H         5.138644135596      7.252694791252      0.454071538550
 H         4.419449982589      5.700136094526      0.929330543523
 H         7.282522091533      5.182855514707     -1.334144107023
 H         7.106952835644      6.028550713511      0.214052101000
 H         5.915442731123      3.995484981905      1.126974642322
 H         7.600622222176      3.719861809217      0.643411966346
 C         6.281320699290      1.273929628690      1.064871387262
 H         6.756073948174      1.928637006040      1.783229502323
 C         6.019322263493     -0.045066758455      1.432366465340
 H         6.308825041485     -0.376697365315      2.421034873763
 H         4.737063204150     -1.799613642754      2.801762213763
 C         2.052407855219     -3.559775820339      0.699699887819
 Te        2.484424672109     -5.078924590544     -0.667466347553
 C         3.842655122260     -3.960066993587     -1.876033516932
 H         3.317316781840     -3.137164501317     -2.354121757173
 H         4.660388189859     -3.605832337986     -1.255372260056
 H         4.205944719322     -4.658969289870     -2.628460791820
 H        -2.932975689918     -0.503643354169     -1.973886782019
 C        -1.376076308838     -2.169759783630      0.508111226201
 H        -1.541474992972     -2.502474505338      1.526829985228
 C        -4.619336502027     -0.368711265187      0.642975183893
 Te       -6.061681331500     -0.996660669461     -0.732668128674
 C        -6.145476286350      0.791527807233     -1.899280961893
 H        -5.257151291417      0.876742600134     -2.519630567631
 H        -6.251930932196      1.645108814325     -1.235224684455
 H        -7.029625108173      0.683751268743     -2.526403151243
 C        -5.756374280756      2.583795409417      2.050202610984
 H        -6.675797262214      3.134180743421      2.261864883268
 H        -5.002384799455      2.865900088271      2.786430796114
 H         3.987365889186     -4.111482573448      3.276977149603
 H         4.314212526994     -4.576827796508      1.595932264851
 H        -6.824829727755      0.790677152350      1.468890351671
 H        -6.315612745011      0.829453887486      3.167562612808
 Ag       -0.609684904888     -0.517488159524      2.497023304208
