# Supplementary material for: Amphoteric chalcogen-bonding and halogen-bonding rotaxanes for anion or cation recognition
Source: Nat Chem. 2025 Feb 20;17(3):373–81. doi: 10.1038/s41557-025-01742-x (PMC11882458; doi:10.1038/s41557-025-01742-x)
Supplement: Supplementary file 2 — DFT-optimized geometries and Ɛ0 energies. [file 41557_2025_1742_MOESM2_ESM.zip › 03_M·3·TeMe_PBE0-D3(BJ)-def2-TZVP_acetonitrile(PCM)/Cu(I)·3·TeMe_endo_endo.xyz]

99
E(RPBE1PBE) =  -4430.13270139     A.U.
 C         1.995564625407      5.048689834428     -0.882592160037
 N         2.527186527611      3.977716609043     -0.064066466395
 N         2.892263321038      4.225983669682      1.185164553295
 N         3.301265964792      3.116519988589      1.718536528299
 C         3.187647644056      2.120210939679      0.808020383707
 C         3.622012246596      0.747815460578      1.086649511545
 C         4.942256473475      0.523585769798      1.446088169646
 C         5.415901132902     -0.750902039279      1.756427177932
 C         6.879125905380     -0.938232703739      2.127377232612
 C         7.209098015138     -2.389582119728      2.457393006451
 H         8.265593494652     -2.466464473853      2.722101553690
 H         6.626163647853     -2.755138507896      3.306177376646
 H         7.032201472573     -3.050197460266      1.605160563569
 C         7.202392869593     -0.073473413348      3.350146831995
 H         6.592812339166     -0.368500624207      4.207436207583
 H         8.254215557389     -0.195183993365      3.619894193946
 H         7.027066587469      0.986303873692      3.156644505582
 C         7.746731452029     -0.496999653376      0.943372749034
 H         8.803452085883     -0.622024301309      1.191922545174
 H         7.529995341268     -1.099169264257      0.057634037022
 H         7.582291704743      0.552234793371      0.690660550069
 C         4.518969212363     -1.810741549417      1.693376363799
 H         4.842538293218     -2.816794987367      1.923216914249
 C         3.187538693815     -1.620425605237      1.335301977597
 C         2.291632335287     -2.783273134478      1.305158514877
 N         1.961145713947     -3.495277963283      2.408322397347
 N         1.214565102829     -4.497665561205      2.056544428607
 N         1.065645210498     -4.463152699294      0.740447380062
 C         0.263879018321     -5.465045103157      0.067885404277
 H         0.150485477352     -6.290979275679      0.768306480858
 C        -1.084395648470     -4.937522813093     -0.357747907858
 H        -0.964335543719     -4.049742280962     -0.989638518390
 O        -1.816078239784     -4.627026009217      0.800802942198
 C        -3.039051312403     -4.051447742666      0.636838618531
 C        -3.742224875051     -3.759241904957      1.805194818306
 H        -3.294552400827     -4.001211504022      2.761940617694
 C        -4.984280249807     -3.165783637490      1.741278904934
 H        -5.530500733197     -2.932292024454      2.647618664731
 C        -5.554862156107     -2.846806409844      0.507883524214
 O        -6.778043420445     -2.260988100335      0.541900505406
 C        -7.278771041537     -1.740766394916     -0.672766266534
 C        -8.543348751969     -0.979839157896     -0.400408582632
 O        -8.266428132869      0.120804331239      0.428430699872
 C        -9.253588345976      1.119610434037      0.352379330989
 C        -8.998800061692      2.168110158429      1.396693395975
 H        -9.053562509903      1.722271520099      2.400191682986
 H        -9.790707814694      2.926916093640      1.322047143898
 O        -7.731021683372      2.743314883531      1.197235722752
 C        -7.495940456373      3.839954295173      2.044154248825
 H        -7.873785093249      3.638185707213      3.055763068581
 H        -8.011267752465      4.734130449863      1.666247043130
 C        -6.020497870834      4.089829392106      2.157077358587
 H        -5.851922436101      4.895050439841      2.882226125612
 H        -5.519658131857      3.184342230357      2.518897039340
 O        -5.510608531130      4.446618267636      0.888163373779
 C        -4.165100216615      4.581105823507      0.773484192596
 C        -3.283195649706      4.581958269533      1.852042523215
 H        -3.640049831760      4.466809010710      2.866389039815
 C        -1.923141468946      4.730374912812      1.634013500579
 H        -1.232693347253      4.728888734622      2.469248604358
 C        -1.421982495737      4.880748050496      0.348544837588
 O        -0.072961642797      5.030810055684      0.241332226889
 C        -2.299822712528      4.881210468504     -0.730924432428
 H        -1.941434828281      4.997049796273     -1.745274986751
 C        -3.660563445392      4.731861230876     -0.512666417390
 H        -4.349222865408      4.727788660828     -1.349363031469
 H       -10.253641377518      0.697982833711      0.526922110665
 H        -9.250052493119      1.573968253942     -0.648815572510
 H        -9.294599587769     -1.632190694190      0.066382499464
 H        -8.942946243056     -0.647998535119     -1.368382373126
 H        -6.536685390897     -1.072213714190     -1.124566159229
 H        -7.495138810621     -2.550210594050     -1.380449307003
 C        -4.859564483950     -3.143910807533     -0.654657361714
 H        -5.274903842859     -2.918206733131     -1.627303925667
 C        -3.604882555931     -3.747739159690     -0.590682390216
 H        -3.092566268763     -3.971329986775     -1.516714301664
 H        -1.591221478454     -5.708396303898     -0.949628496601
 H         0.808848547053     -5.821929360362     -0.807044021790
 C         1.721575296546     -3.404154682410      0.212773620696
 Te        1.942634570153     -2.945275565853     -1.809629767615
 C         3.880293287161     -3.825685822179     -1.974846487521
 H         4.523879625463     -3.399595551526     -1.210398218137
 H         3.770765678256     -4.900342798205     -1.856987858114
 H         4.244339433060     -3.580166360229     -2.970780956433
 H         5.610832241785      1.374919802659      1.480993318816
 C         2.729206641546     -0.334882745397      1.019967137031
 H         1.661649692540     -0.152731878712      0.904086585071
 C         2.693027517871      2.667082674685     -0.359424105769
 Te        2.419141191829      1.768567229587     -2.220939778145
 C         4.442083714810      2.017596693751     -2.858875828790
 H         5.101072284439      1.638368305196     -2.083034238148
 H         4.612246694902      3.072905829738     -3.053474474338
 H         4.543523361190      1.435144536593     -3.772962220611
 H         2.277244769874      5.975291236795     -0.384971066850
 C         0.495600488391      4.969189613007     -1.041865822204
 H         0.175112749917      5.811272452712     -1.665711012271
 H         0.202892654858      4.040871514531     -1.546660552395
 H         2.470915182147      5.023478878198     -1.863687367225
 Cu        2.580272689459     -0.559087748266     -1.224402351416
