# Supplementary material for: Amphoteric chalcogen-bonding and halogen-bonding rotaxanes for anion or cation recognition
Source: Nat Chem. 2025 Feb 20;17(3):373–81. doi: 10.1038/s41557-025-01742-x (PMC11882458; doi:10.1038/s41557-025-01742-x)
Supplement: Supplementary file 2 — DFT-optimized geometries and Ɛ0 energies. [file 41557_2025_1742_MOESM2_ESM.zip › 03_M·3·TeMe_PBE0-D3(BJ)-def2-TZVP_acetonitrile(PCM)/Cu(I)·3·TeMe_endo_exo.xyz]

99
E(RPBE1PBE) =  -4430.13257360     A.U.
 C        -2.286929614494     -5.374444803286     -0.395820731955
 N        -2.785524571037     -4.156233697707      0.211574988271
 N        -3.193053872955     -4.182358758756      1.471199678060
 N        -3.535259721278     -2.979347670643      1.812619785264
 C        -3.334013427242     -2.144754782599      0.766998708698
 C        -3.640738554626     -0.717145423731      0.811220498767
 C        -4.850174825269     -0.248759105001      1.307325673576
 C        -5.178779300100      1.107441552118      1.268062276945
 C        -6.507661080938      1.575740836852      1.845689364149
 C        -6.692376822745      3.083725099738      1.714382180794
 H        -7.643898775259      3.370587391779      2.166864012186
 H        -5.899843835852      3.634953275686      2.226715375173
 H        -6.714444713831      3.401433285092      0.669043114112
 C        -6.556860718405      1.208319544548      3.332500539580
 H        -5.750321214644      1.700544017678      3.881275419659
 H        -7.509029034725      1.528509066783      3.762915789324
 H        -6.463754476670      0.131495652873      3.485880690155
 C        -7.655492779343      0.878140591471      1.108848807702
 H        -8.613849174065      1.205821432968      1.519442666945
 H        -7.638339827869      1.121885344309      0.043785791229
 H        -7.601484077479     -0.207452276127      1.210088343754
 C        -4.288675260366      1.981022588412      0.650937336495
 H        -4.548366363742      3.022407640704      0.522775138139
 C        -3.069042046582      1.531650000694      0.153730673315
 C        -2.192932714087      2.365425949139     -0.662598626396
 N        -1.669516882403      1.827087589760     -1.796228363058
 N        -0.923270866102      2.696498110226     -2.409190320315
 N        -0.958645259966      3.796256031811     -1.693120748696
 C        -0.186648719377      4.944794825699     -2.139255281242
 H        -0.382824285218      5.753041122948     -1.435104605654
 C         1.283141225021      4.620522995546     -2.214173414812
 H         1.812520136189      5.467937692421     -2.663343819122
 O         1.741205293247      4.373211557433     -0.905848852647
 C         2.987820837904      3.842070978876     -0.762008313693
 C         3.393179664944      3.564237353207      0.543006770499
 H         2.720244248353      3.782881940704      1.363476013465
 C         4.629872214325      3.005584229737      0.785328863872
 H         4.942985760731      2.779901711337      1.797906485414
 C         5.491174784693      2.705882573198     -0.270803269842
 O         6.683312758275      2.147162342077      0.058017589931
 C         7.429648044294      1.564065256681     -0.991464512638
 C         8.596127822183      0.815694364380     -0.415036904102
 O         8.137922113723     -0.213115110675      0.426476806396
 C         9.082585538447     -1.242812982857      0.592889181471
 C         8.705816970587     -2.104234039831      1.763663923157
 H         8.707182383614     -1.504412202232      2.685121393295
 H         9.469571090392     -2.887711447035      1.871599180617
 O         7.432834897298     -2.669817840420      1.565812579479
 C         7.103075655410     -3.597373931155      2.569725770476
 H         7.433652703989     -3.235927797531      3.553064112436
 H         7.601516299387     -4.558737492804      2.382220188896
 C         5.615868288521     -3.781809920814      2.641006296682
 H         5.385224196509     -4.431878192020      3.493547789979
 H         5.129306232932     -2.812394950311      2.800782357281
 O         5.153875468715     -4.360391281004      1.437309595526
 C         3.815187332562     -4.546264239004      1.312408995512
 C         2.895769261415     -4.333755075559      2.337474780528
 H         3.213352585849     -3.990936239767      3.312569132916
 C         1.546811080081     -4.557931849742      2.115071328143
 H         0.827322128880     -4.390532840484      2.907938527977
 C         1.093936224643     -4.995278186777      0.878585873951
 O        -0.247741421020     -5.198785689580      0.765668996969
 C         2.008750172084     -5.207884604184     -0.147936686161
 H         1.687163027491     -5.551407675183     -1.122512988885
 C         3.358381512353     -4.982616078041      0.074181356679
 H         4.075937210944     -5.144981219517     -0.721484278452
 H        10.081651614938     -0.829659642378      0.789262021966
 H         9.142841246508     -1.847600298956     -0.323087471986
 H         9.255996527160      1.496130415016      0.141022797257
 H         9.169958793722      0.407282255318     -1.257739178147
 H         6.791457435305      0.877285290349     -1.559653519708
 H         7.807820667342      2.333855535986     -1.674981970376
 C         5.093765113001      2.993839805674     -1.567930369551
 H         5.740414337067      2.784703750953     -2.409216113360
 C         3.847000362065      3.565589423961     -1.813080713272
 H         3.573029302834      3.785695694652     -2.835908999760
 H         1.430289416923      3.741214363464     -2.848431109307
 H        -0.549022358149      5.241064995005     -3.123734367116
 C        -1.734117475538      3.664541001263     -0.582402021888
 Te       -2.098628770792      5.139107449864      0.853393008480
 C        -0.259533895816      4.837970112333      1.897119444309
 H        -0.222427922280      3.815217569708      2.262958303444
 H         0.567884758335      5.053236044985      1.227405728235
 H        -0.273437047110      5.538811984720      2.730757890756
 H        -5.550675649990     -0.967204020740      1.715824536633
 C        -2.724245594896      0.190770840709      0.293641220951
 H        -1.719936877670     -0.146071909700      0.051403010431
 C        -2.849575405595     -2.898407125010     -0.291369050098
 Te       -2.522733199778     -2.484334077618     -2.323642618174
 C        -4.599692234396     -2.400397940957     -2.802992956773
 H        -5.076821867859     -1.671448567620     -2.154126205453
 H        -5.012495871966     -3.396427473660     -2.665832127861
 H        -4.660797673547     -2.093599664466     -3.845623418331
 H        -2.618746883525     -6.185843521714      0.249855708318
 C        -0.780781056501     -5.378322110239     -0.521475533358
 H        -0.475199800405     -6.336720926544     -0.956354619162
 H        -0.440457063869     -4.579160971288     -1.190645734457
 H        -2.740542119051     -5.505289788092     -1.378848472038
 Cu       -2.020361734758     -0.048095037483     -2.195736126772
