# Supplementary material for: Amphoteric chalcogen-bonding and halogen-bonding rotaxanes for anion or cation recognition
Source: Nat Chem. 2025 Feb 20;17(3):373–81. doi: 10.1038/s41557-025-01742-x (PMC11882458; doi:10.1038/s41557-025-01742-x)
Supplement: Supplementary file 2 — DFT-optimized geometries and Ɛ0 energies. [file 41557_2025_1742_MOESM2_ESM.zip › 03_M·3·TeMe_PBE0-D3(BJ)-def2-TZVP_acetonitrile(PCM)/Cu(I)·3·TeMe_exo_exo.xyz]

99
E(RPBE1PBE) =  -4430.11714392     A.U.
 C         5.562724621845     -1.722625540104      2.450550409286
 N         4.644925921525     -0.693878676731      1.998015478486
 N         3.528481321886     -0.504983598965      2.664603929704
 N         2.810494024866      0.327899770037      1.974878701021
 C         3.477831006430      0.689137771756      0.834425457271
 C         2.745818120833      1.525147236151     -0.112494313164
 C         2.551230308891      1.193217150820     -1.444831894789
 C         1.480157280051      1.722861900702     -2.171682963263
 C         1.313998657005      1.337150948749     -3.635334514221
 C         0.107255981443      2.016592499085     -4.274007263550
 H         0.065305724058      1.756292325438     -5.333684028585
 H        -0.831788182162      1.691940215745     -3.819179900678
 H         0.170320788915      3.105021507395     -4.198177026584
 C         1.131449064215     -0.181416641990     -3.741680227994
 H         0.244307762238     -0.504928157298     -3.191712453568
 H         1.009051377452     -0.468556743123     -4.789051962745
 H         1.992329489350     -0.723608209819     -3.345016034777
 C         2.572284250700      1.755551920319     -4.402243090346
 H         2.477899834316      1.474675237597     -5.454125858635
 H         2.719168319738      2.836985804482     -4.348444069004
 H         3.466758391667      1.271903792720     -4.004104899202
 C         0.522019711764      2.464269241747     -1.482558215313
 H        -0.412481706401      2.721462594525     -1.961814793458
 C         0.707494019403      2.802580170565     -0.144381803229
 C        -0.381199598357      3.117935117680      0.776878232942
 N        -0.444872806546      2.370983015254      1.923953681134
 N        -1.507674896660      2.684364483577      2.599715753795
 N        -2.137019579443      3.614313775467      1.917743049268
 C        -3.435974539954      4.063799395301      2.385936726692
 C        -4.433563391642      2.931433599102      2.317972385207
 H        -5.402678125900      3.278761583272      2.691749604128
 O        -4.516784445023      2.526216998815      0.971767287123
 C        -5.011073038939      1.286096559542      0.700181621326
 C        -4.824381147867      0.823986918746     -0.601950496084
 H        -4.302667619348      1.450154485539     -1.315063104681
 C        -5.288982834290     -0.418362978140     -0.973099115184
 H        -5.141668930902     -0.783192373845     -1.982786749037
 C        -5.946983345872     -1.233519624887     -0.050913804428
 O        -6.366210858711     -2.436000488868     -0.513354017286
 C        -6.930807477591     -3.344720087703      0.408858499113
 C        -7.265944793568     -4.610482317398     -0.340276626173
 O        -6.140353497439     -5.264408218575     -0.873632593479
 C        -5.463839048814     -6.086658415492      0.049572536804
 C        -4.255977876693     -6.678328187755     -0.617813810725
 H        -4.541569987610     -7.049183010919     -1.611950665939
 H        -3.893919973647     -7.533311195707     -0.030145679450
 O        -3.245944199778     -5.702299850818     -0.726258218946
 C        -2.207490389494     -6.102629233142     -1.584907356273
 H        -2.547160519877     -6.084398044427     -2.629975178121
 H        -1.885965228290     -7.127589062254     -1.353910663480
 C        -1.035904710495     -5.176329665178     -1.435914749369
 H        -0.336921825797     -5.344582195019     -2.262999524304
 H        -1.372936723856     -4.133695124238     -1.470726280015
 O        -0.403188706574     -5.454595384321     -0.201121988199
 C         0.786870686566     -4.858138142323      0.053097917631
 C         1.344718416209     -3.848545177483     -0.725938978181
 H         0.830157579611     -3.464327259089     -1.596612722263
 C         2.575690938101     -3.308882414571     -0.379089781947
 H         3.005085198377     -2.511703381022     -0.973189793907
 C         3.265557368600     -3.773447524191      0.729815214056
 O         4.494119415965     -3.229494006105      0.975350929084
 C         2.708035906036     -4.779934674917      1.511655293308
 H         3.237033262392     -5.166934516677      2.373982271819
 C         1.475033477843     -5.310219085737      1.175697654350
 H         1.036290718219     -6.099141534742      1.775133963453
 H        -6.124879402016     -6.897357462448      0.386219295603
 H        -5.147006272257     -5.520398209236      0.935061592097
 H        -7.910090246846     -4.360224031417     -1.186808196191
 H        -7.827103526225     -5.277534331917      0.327543620942
 H        -6.225778685297     -3.537763857117      1.226014877912
 H        -7.851254672509     -2.935557221466      0.843521006418
 C        -6.135403662735     -0.774440017979      1.244308009844
 H        -6.646072190998     -1.378802509555      1.981792062807
 C        -5.671995118121      0.486682988547      1.617732150359
 H        -5.845789688338      0.824609077955      2.630959627142
 H        -4.090545883991      2.104151292205      2.946383060103
 C        -1.493099742826      3.929605328608      0.760560469658
 Te       -2.003383175776      5.446283255532     -0.583052208375
 C        -3.388667363922      4.303045921705     -1.737020467271
 H        -2.870622065036      3.480158507541     -2.222814873779
 H        -4.184028242516      3.948071341222     -1.088581280536
 H        -3.779668724675      4.992398050591     -2.484381351167
 H         3.195221422258      0.451730118554     -1.900746503531
 C         1.899889480055      2.459424969599      0.476790462562
 H         2.120604432080      2.837224550040      1.470697536142
 C         4.677532687026      0.014691279117      0.836035871883
 Te        6.286063277620      0.162692745905     -0.490134858248
 C         5.799836307310     -1.538034881533     -1.687971545026
 H         4.915970902144     -1.333711510684     -2.286870917226
 H         5.654008982225     -2.396534911669     -1.038539102768
 H         6.662471203800     -1.688979304031     -2.335896615361
 C         4.901530917812     -3.079101695199      2.320334507342
 H         5.613309183415     -3.859678205413      2.603765394131
 H         4.037916952886     -3.130495425665      2.987290059082
 H        -3.337705763313      4.417390960473      3.411822201806
 H        -3.732221839110      4.896896244242      1.748902241632
 H         6.452615478946     -1.649070587072      1.825993261596
 H         5.837109819490     -1.528466578613      3.487136764456
 Cu        1.030353427961      1.115036289268      2.309033362046
