# Supplementary material for: Amphoteric chalcogen-bonding and halogen-bonding rotaxanes for anion or cation recognition
Source: Nat Chem. 2025 Feb 20;17(3):373–81. doi: 10.1038/s41557-025-01742-x (PMC11882458; doi:10.1038/s41557-025-01742-x)
Supplement: Supplementary file 2 — DFT-optimized geometries and Ɛ0 energies. [file 41557_2025_1742_MOESM2_ESM.zip › 03_M·3·TeMe_PBE0-D3(BJ)-def2-TZVP_acetonitrile(PCM)/Cu(I)·3·TeMe·ACN.xyz]

105
E(RPBE1PBE) =  -4562.82058841     A.U.
 C         1.593780181435      5.149125643048     -0.541362272904
 N         2.287382149413      4.160823743179      0.255264026897
 N         2.565474176961      4.410868868018      1.527739093799
 N         3.122843448645      3.354567938900      2.032488337665
 C         3.185892828342      2.386702946502      1.086114970888
 C         3.752526024501      1.061655186333      1.349904404940
 C         5.047844881894      0.943641008601      1.836191663399
 C         5.614385322662     -0.298855102529      2.119106802653
 C         7.045313315649     -0.373657797094      2.634122825685
 C         7.486766209096     -1.808262528356      2.901854714601
 H         8.513517264239     -1.805830478134      3.273833460693
 H         6.860502559080     -2.290968100315      3.656065812839
 H         7.464378916266     -2.415830754098      1.993854244045
 C         7.153644502298      0.419854873554      3.940118377255
 H         6.493466447946      0.002310897094      4.704138832902
 H         8.179398313767      0.379609912942      4.315256001797
 H         6.889079572296      1.469634472895      3.800073604373
 C         7.982976218601      0.235893143639      1.586481559084
 H         9.015917888312      0.193547169297      1.941267290551
 H         7.922000863618     -0.314356792109      0.644196648691
 H         7.739152571010      1.280901024338      1.385532821520
 C         4.838752860568     -1.430016393574      1.895914867812
 H         5.236715575964     -2.416219270014      2.093773096594
 C         3.536772278712     -1.335348480173      1.407053989281
 C         2.745612260572     -2.550960595135      1.198838820082
 N         2.496804258237     -3.440149719948      2.190669143074
 N         1.769250397872     -4.407400272041      1.725719685300
 N         1.559679160906     -4.180743298160      0.435519691396
 C         0.724165855435     -5.079314429188     -0.329918169869
 H         0.599454809492     -5.971561363979      0.281339054477
 C        -0.618695862598     -4.474615214500     -0.665545628822
 H        -0.506565435794     -3.591025189906     -1.307192018030
 O        -1.251813918430     -4.127464203888      0.538942165927
 C        -2.543195373808     -3.704102911063      0.474241597766
 C        -3.162046181878     -3.435930578526      1.695111289003
 H        -2.590551993933     -3.545994159168      2.609124635924
 C        -4.487551861886     -3.060276603126      1.736348163638
 H        -4.976444921826     -2.869460303459      2.684342839847
 C        -5.229192766641     -2.944265105366      0.558792854287
 O        -6.538390615816     -2.628165414860      0.704768580197
 C        -7.359231750498     -2.668220156839     -0.446000613466
 C        -8.794431954700     -2.521486268843     -0.004969868334
 O        -9.078621429438     -1.271444740361      0.574566205459
 C        -9.337861808727     -0.256795999831     -0.368131748124
 C        -9.331764893974      1.074113533026      0.324660642411
 H        -9.988065437564      1.040564506648      1.206162638250
 H        -9.726691809161      1.837298931727     -0.360807004695
 O        -8.014206495148      1.387459873846      0.702670969758
 C        -7.917186470534      2.626464589251      1.353489348205
 H        -8.475030014030      2.615524297722      2.300668103840
 H        -8.336168654511      3.426002270123      0.725744265181
 C        -6.475724087086      2.918470042298      1.648619539397
 H        -6.411785699648      3.818761172585      2.270467658387
 H        -6.026610798554      2.081848433514      2.196757857586
 O        -5.803878915644      3.115658072766      0.420470357423
 C        -4.487680368437      3.432950083605      0.460531813351
 C        -3.747580950043      3.583003316482      1.631364776163
 H        -4.200165100660      3.434585677395      2.602325571007
 C        -2.408220804239      3.934706386296      1.562666648541
 H        -1.830235215075      4.061240665062      2.470431753789
 C        -1.790281349970      4.143967836299      0.337542217508
 O        -0.484779828412      4.526147314717      0.376977049974
 C        -2.521155582475      3.969498617432     -0.834048657671
 H        -2.068488514980      4.114402190706     -1.805803123677
 C        -3.858915444495      3.616383245352     -0.765392499841
 H        -4.435305928052      3.486704940614     -1.673719733317
 H       -10.316466994297     -0.418838818956     -0.841003085957
 H        -8.578550973241     -0.246911985245     -1.160206775070
 H        -9.009748398871     -3.275840442248      0.755591575206
 H        -9.447697270298     -2.713208440728     -0.866501308513
 H        -7.072379459534     -1.872748399862     -1.143702969829
 H        -7.245052020690     -3.629584867155     -0.961211051865
 C        -4.601817440108     -3.166616019103     -0.658072990044
 H        -5.139452558785     -3.061883651593     -1.590601887872
 C        -3.260541293628     -3.545076761273     -0.700454584559
 H        -2.804202926999     -3.721605895674     -1.665276843293
 H        -1.199746130519     -5.219660959817     -1.220215119795
 H         1.240131840938     -5.353139977088     -1.251819975508
 C         2.148664418806     -3.026685054880      0.047199714638
 Te        2.240821758026     -2.353825485310     -1.928823578889
 C         4.361780951083     -2.171790710816     -1.941428068447
 H         4.669618001785     -1.560933867620     -1.097798080244
 H         4.784110367971     -3.171459089207     -1.885622165898
 H         4.621969437640     -1.694344522930     -2.884213720329
 H         5.620692029098      1.850577397707      1.988563423690
 C         2.992478733555     -0.086292198689      1.140574120108
 H         1.947815179872      0.000018891347      0.854377441141
 C         2.652878304479      2.902241049901     -0.079576202065
 Te        2.574714453736      2.129480442844     -2.019206377654
 C         4.634043562311      1.594637606748     -2.070431752725
 H         4.860302241048      0.965255761469     -1.214804203370
 H         5.219006936956      2.510258031063     -2.058882108825
 H         4.783037153368      1.052949395272     -3.002635749507
 H         1.612343027364      6.071400056104      0.036830772519
 C         0.172930042130      4.736537449604     -0.845481870875
 H        -0.304413121024      5.533859750437     -1.426172059557
 H         0.153110655796      3.822585212479     -1.452991332747
 H         2.135922574956      5.307254870522     -1.475253819294
 Cu        1.359636092937     -0.019098831928     -1.418002883417
 C        -1.492254914559      0.102323980223     -0.240964317421
 N        -0.425099814341      0.073837427016     -0.659874611795
 C        -2.831390625526      0.137344479337      0.283428332204
 H        -3.542146881142      0.186668265282     -0.542460478179
 H        -2.952753518875      1.020909770361      0.913432820504
 H        -3.020463296547     -0.766675458818      0.866462727171
