# Supplementary material for: Amphoteric chalcogen-bonding and halogen-bonding rotaxanes for anion or cation recognition
Source: Nat Chem. 2025 Feb 20;17(3):373–81. doi: 10.1038/s41557-025-01742-x (PMC11882458; doi:10.1038/s41557-025-01742-x)
Supplement: Supplementary file 2 — DFT-optimized geometries and Ɛ0 energies. [file 41557_2025_1742_MOESM2_ESM.zip › 03_M·3·TeMe_PBE0-D3(BJ)-def2-TZVP_acetonitrile(PCM)/Tl(I)·3·TeMe_endo_endo.xyz]

99
E(RPBE1PBE) =  -2962.37525462     A.U.
 C         0.579462785264      5.119699767914     -1.049256296036
 N         1.238391753844      4.242528161174     -0.103844827829
 N         1.421796072270      4.653390179283      1.144649549526
 N         1.953672898297      3.683162695093      1.815740546491
 C         2.119282707301      2.614540337398      0.997264576989
 C         2.714259388853      1.368482403304      1.479657937319
 C         3.868464842015      1.426849471876      2.256133584105
 C         4.465412786994      0.278881243226      2.776219965296
 C         5.735204992327      0.399969025304      3.606333344814
 C         6.233071271097     -0.954906269562      4.096786245597
 H         7.139616528613     -0.811720903000      4.688297824410
 H         5.496346379518     -1.451966098868      4.732378472365
 H         6.480497656679     -1.621267864154      3.266830243841
 C         5.452675526665      1.285996790721      4.823972072505
 H         4.671304085923      0.848477918508      5.449802426174
 H         6.358609381397      1.385489078823      5.426761139513
 H         5.132781228364      2.287911157138      4.531873641572
 C         6.831802476304      1.040734514898      2.749300063311
 H         7.745865407071      1.150559014410      3.337951561255
 H         7.058627565151      0.418091745736      1.880223752153
 H         6.540829037339      2.030386184060      2.392217536230
 C         3.868822972123     -0.944387557871      2.493624652739
 H         4.294894529507     -1.863274151623      2.872046919624
 C         2.711768624517     -1.033949669221      1.716105728590
 C         2.116564498569     -2.351088161062      1.485098448001
 N         1.878805695077     -3.211639851996      2.505809290543
 N         1.370889917203     -4.303853603254      2.030455450435
 N         1.275381191908     -4.177450966860      0.713730141690
 C         0.692156061394     -5.248314523561     -0.068108712956
 H         0.701137335527     -6.131758538450      0.568452231398
 C        -0.712021447134     -4.935578342589     -0.523958937207
 H        -0.728189402263     -3.995133183143     -1.086153240378
 O        -1.531126880243     -4.848806899480      0.615579792224
 C        -2.830581106967     -4.490465683365      0.426727595844
 C        -3.616140306922     -4.394264516418      1.575172031028
 H        -3.166155724327     -4.604750841105      2.538277007439
 C        -4.942388068930     -4.030908081655      1.484598502481
 H        -5.553342835386     -3.950071511486      2.375980970396
 C        -5.518028220118     -3.752383889065      0.243742933194
 O        -6.827873918245     -3.398524500852      0.251306957271
 C        -7.380567106488     -2.945529166376     -0.967660537084
 C        -8.773382539191     -2.443070033169     -0.723860320246
 O        -8.732662493629     -1.321640065699      0.122325339369
 C        -9.885658740406     -0.523274827624      0.020049351468
 C        -9.840351753984      0.572142143128      1.046195163234
 H        -9.828377844232      0.143672780750      2.058584333872
 H       -10.755736154855      1.172259622162      0.945766310069
 O        -8.695386346222      1.364617069230      0.847829203744
 C        -8.701416916099      2.531453170596      1.631007772504
 H        -9.077542350847      2.321458507675      2.641573457521
 H        -9.356023483150      3.290981213517      1.180930630906
 C        -7.302859715293      3.057243718560      1.772571188647
 H        -7.319117641297      3.929722339277      2.436726043686
 H        -6.662387342031      2.289277010410      2.221794297994
 O        -6.806756580202      3.408132991025      0.496432467510
 C        -5.498508516524      3.760854353053      0.414096094806
 C        -4.690594924043      4.030674672039      1.516497435191
 H        -5.078957389625      3.963903817258      2.523640282165
 C        -3.365623946601      4.390295619761      1.332215467798
 H        -2.732100486707      4.598688149916      2.186370715315
 C        -2.826396827089      4.487582475352      0.056806677935
 O        -1.519769230903      4.860721343165     -0.017082348330
 C        -3.630207670481      4.218313245025     -1.046460488873
 H        -3.239657302127      4.283529853344     -2.053484453200
 C        -4.956241941991      3.858172698201     -0.861693998066
 H        -5.586529468448      3.642881380469     -1.716541466933
 H       -10.793452116927     -1.119080000547      0.192012122879
 H        -9.952801477421     -0.091296379771     -0.988813903960
 H        -9.399007532628     -3.233191650024     -0.285593491892
 H        -9.203155169617     -2.178081931965     -1.699486430055
 H        -6.765511788346     -2.136040672310     -1.377618458894
 H        -7.417604030308     -3.760543567530     -1.700698457616
 C        -4.739539903940     -3.854400056830     -0.899403572704
 H        -5.153826645907     -3.653095012165     -1.877746082926
 C        -3.398793839056     -4.224412186780     -0.808460625919
 H        -2.821397977645     -4.298298300612     -1.720079642472
 H        -1.048754395417     -5.738126987890     -1.190461573061
 H         1.321342325583     -5.442942920118     -0.936072921243
 C         1.739286720983     -2.970038327191      0.307813919718
 Te        1.935336286735     -2.347401028387     -1.673525798237
 C         3.442800749832     -3.770887906203     -2.197140347801
 H         4.168638780091     -3.820046836234     -1.389551060759
 H         2.993519503592     -4.741248704162     -2.388693465718
 H         3.909645379951     -3.389498923326     -3.103902920685
 H         4.300608914086      2.401197829832      2.447743604749
 C         2.130079178091      0.126970349236      1.208809379083
 H         1.194959677390      0.072917971245      0.663917567636
 C         1.669429172990      2.967223735142     -0.262002897707
 Te        1.756033284927      1.926726903232     -2.068088208343
 C         3.170218063745      3.234035626870     -3.000095273718
 H         3.920786999895      3.510647442818     -2.263918492997
 H         2.667461872587      4.108045239686     -3.404238548491
 H         3.624036677257      2.657445243218     -3.804622083244
 H         0.664073998061      6.125193960828     -0.639847115556
 C        -0.871772178017      4.755859288830     -1.260081552520
 H        -1.294406674168      5.451697835712     -1.993854694255
 H        -0.963794558714      3.738318013969     -1.657443727731
 H         1.106296486268      5.089851879873     -2.002181084421
 Tl        4.396291080578     -0.039629528588     -0.909592255553
