# Supplementary material for: Amphoteric chalcogen-bonding and halogen-bonding rotaxanes for anion or cation recognition
Source: Nat Chem. 2025 Feb 20;17(3):373–81. doi: 10.1038/s41557-025-01742-x (PMC11882458; doi:10.1038/s41557-025-01742-x)
Supplement: Supplementary file 2 — DFT-optimized geometries and Ɛ0 energies. [file 41557_2025_1742_MOESM2_ESM.zip › 03_M·3·TeMe_PBE0-D3(BJ)-def2-TZVP_acetonitrile(PCM)/Tl(I)·3·TeMe_endo_exo.xyz]

99
E(RPBE1PBE) =  -2962.37218415     A.U.
 C        -0.571568083257      5.789220287269     -0.085432375909
 N        -1.278498953410      4.673431902381     -0.680407779360
 N        -1.599459394239      4.727246753964     -1.965636030600
 N        -2.167341047256      3.610060578431     -2.287296288519
 C        -2.218725594248      2.803471484978     -1.198060228595
 C        -2.815547286064      1.472705892025     -1.267475615709
 C        -3.922512332778      1.252038446817     -2.079768076209
 C        -4.518806891090     -0.003603733132     -2.186861112430
 C        -5.730965824444     -0.186653120949     -3.089954481955
 C        -6.243270796657     -1.622911469538     -3.080441878310
 H        -7.099765516077     -1.704343694094     -3.752931341518
 H        -5.481605081483     -2.327244126056     -3.424341865644
 H        -6.573444232630     -1.929766341067     -2.084886683183
 C        -5.341051885233      0.180317814244     -4.525561271983
 H        -4.539297114306     -0.467706960593     -4.887798663622
 H        -6.203083092616      0.060612890102     -5.186616112504
 H        -5.001380572476      1.215056757015     -4.600483905868
 C        -6.857596713089      0.736038813308     -2.614390322916
 H        -7.732760050116      0.616699407379     -3.258047805218
 H        -7.151180855592      0.494346879974     -1.589869801758
 H        -6.559921634276      1.785899393322     -2.644092763443
 C        -3.985805221414     -1.046837049274     -1.438638395571
 H        -4.442721877417     -2.025757127349     -1.464335068931
 C        -2.870357724932     -0.853725444553     -0.626488812876
 C        -2.326195653508     -1.920582525994      0.211564650269
 N        -2.010231290383     -1.649971224714      1.501411581963
 N        -1.534500799987     -2.714584241385      2.068971578625
 N        -1.530884794424     -3.676094704918      1.164975838334
 C        -1.000563346400     -4.976640083442      1.533061898284
 H        -1.189007870913     -5.651940469981      0.698487249708
 C         0.469965301397     -4.904575760330      1.860534299900
 H         0.786190684845     -5.854362671427      2.305871225888
 O         1.175667549580     -4.654624676778      0.667308002464
 C         2.505819100402     -4.374851270704      0.760407016944
 C         3.185790784725     -4.211538666231     -0.446321623054
 H         2.645137977140     -4.323468211365     -1.378109519357
 C         4.528351486209     -3.900323419983     -0.455566528987
 H         5.055530016032     -3.764602261423     -1.392544851554
 C         5.226330014451     -3.740509570485      0.741469989693
 O         6.543037486737     -3.428704112280      0.637862883331
 C         7.175796729980     -2.910997683564      1.791052336685
 C         8.539821341208     -2.407214996294      1.417479220739
 O         8.424205602579     -1.387230485361      0.457760053767
 C         9.581121340187     -0.591612174870      0.366721926626
 C         9.556623385375      0.207952131054     -0.904378365713
 H         9.550901441803     -0.468257271263     -1.771395501284
 H        10.477600669919      0.806720758084     -0.951313625485
 O         8.419564623565      1.035148443996     -0.937524716799
 C         8.425272024047      1.902596730261     -2.043505843000
 H         8.753154948814      1.373322406434     -2.948823391468
 H         9.120633440373      2.736696911346     -1.873419911008
 C         7.040102151346      2.418428645939     -2.301429583875
 H         7.053464978745      3.016783316066     -3.220318672289
 H         6.351266906325      1.577439480701     -2.443563148529
 O         6.622664612634      3.202003782345     -1.202186109007
 C         5.346545387146      3.664041372512     -1.215259521961
 C         4.493404629688      3.580911558922     -2.313456886047
 H         4.816182775655      3.123777701274     -3.238890505230
 C         3.205144986378      4.084756430843     -2.229521742335
 H         2.536042505111      4.017413252315     -3.079322170537
 C         2.748858940924      4.676698115508     -1.060184093329
 O         1.471919557155      5.149048514915     -1.077043110957
 C         3.600040403754      4.764255234262      0.037259933334
 H         3.275283106520      5.222592188126      0.961968744113
 C         4.887901207110      4.259367725488     -0.046199234434
 H         5.553742653049      4.320804062483      0.806577171962
 H        10.485103617981     -1.216166983102      0.352951574156
 H         9.646938102264      0.075878193449      1.237671223559
 H         9.160469695406     -3.226668845389      1.028381565889
 H         9.015584432282     -2.033029049688      2.334308375715
 H         6.574613829809     -2.092673256592      2.204187355420
 H         7.284521715253     -3.685661694368      2.559573511089
 C         4.554872149319     -3.914399820214      1.942289207962
 H         5.068804231292     -3.807916382028      2.888200768874
 C         3.199076863197     -4.236967323877      1.952480609732
 H         2.709138423603     -4.374001873375      2.906880987811
 H         0.637445138150     -4.105077773942      2.588422646668
 H        -1.549429678920     -5.333051697338      2.404856890972
 C        -2.021124430073     -3.247879792079     -0.028945363124
 Te       -2.292465814183     -4.411212788464     -1.742891291790
 C        -0.268994250022     -4.292994225116     -2.411971685403
 H         0.000223836565     -3.248937908118     -2.548985005948
 H         0.371594541668     -4.778115545037     -1.682471399918
 H        -0.240525797153     -4.819934019134     -3.364847830869
 H        -4.322446067890      2.092898872125     -2.632833475976
 C        -2.277209610013      0.404877537507     -0.552285261481
 H        -1.366150552603      0.530145895600      0.019834892817
 C        -1.649986144270      3.487740265354     -0.135490509418
 Te       -1.452856747662      3.029019643658      1.893859297118
 C        -3.010758497612      4.341047096607      2.543871300634
 H        -3.892746748729      4.163613706826      1.933814105242
 H        -2.681382466037      5.374107278300      2.473602872393
 H        -3.206852648708      4.079292967804      3.582781320104
 H        -0.684775921269      6.618418689456     -0.782115154836
 C         0.890175992781      5.493469296675      0.156002068741
 H         1.352148064056      6.391385953198      0.582418066534
 H         1.006205139815      4.674723628113      0.874553792193
 H        -1.046465399141      6.063138154407      0.856642440615
 Tl       -3.669472903844      0.391567635392      2.279964965139
