# Supplementary material for: Amphoteric chalcogen-bonding and halogen-bonding rotaxanes for anion or cation recognition
Source: Nat Chem. 2025 Feb 20;17(3):373–81. doi: 10.1038/s41557-025-01742-x (PMC11882458; doi:10.1038/s41557-025-01742-x)
Supplement: Supplementary file 2 — DFT-optimized geometries and Ɛ0 energies. [file 41557_2025_1742_MOESM2_ESM.zip › 03_M·3·TeMe_PBE0-D3(BJ)-def2-TZVP_acetonitrile(PCM)/Tl(I)·3·TeMe_exo_exo.xyz]

99
E(RPBE1PBE) =  -2962.37317816     A.U.
 C        -2.281459164241      5.407038499641      1.260711877663
 N        -2.565843608789      3.990607647283      1.129568722177
 N        -2.413495650662      3.214981685202      2.193777544622
 N        -2.579462202448      1.990225360130      1.809885246867
 C        -2.859620666607      1.961444194035      0.481971044196
 C        -3.047876585810      0.672944114884     -0.175924699797
 C        -3.990936283549      0.437786227790     -1.165844235112
 C        -4.171332853025     -0.838429418728     -1.703310262189
 C        -5.172227876210     -1.034054106467     -2.833613375085
 C        -5.225417208020     -2.481518151625     -3.309975562058
 H        -5.933241485348     -2.563640551273     -4.137489888382
 H        -4.251719583512     -2.826057201763     -3.667875303269
 H        -5.559884961536     -3.157410569973     -2.519164711027
 C        -4.752724784978     -0.148913469906     -4.012781549110
 H        -3.757024761965     -0.424213295875     -4.369487133199
 H        -5.457946978662     -0.269673691189     -4.838928269661
 H        -4.734029204388      0.908115116921     -3.738414904890
 C        -6.569017000292     -0.622790354759     -2.358435722416
 H        -7.291022841326     -0.755166064481     -3.168175721337
 H        -6.888024938590     -1.236023597779     -1.512174680022
 H        -6.599530879685      0.424155451335     -2.050557278146
 C        -3.437088525413     -1.893594241329     -1.170871462054
 H        -3.598633461240     -2.903793502991     -1.522314032341
 C        -2.486811614210     -1.676482859413     -0.175728258297
 C        -1.737508128396     -2.743458440618      0.478878994204
 N        -1.443360514895     -2.628722455568      1.799557257219
 N        -0.751874086662     -3.653052554537      2.183257289622
 N        -0.574987905864     -4.432992343374      1.126253980893
 C         0.286189098567     -5.592626441991      1.255982136442
 C         1.734660170161     -5.182043120624      1.370425989757
 H         2.345927838535     -6.071534284951      1.560897492518
 O         2.097583763578     -4.569934283077      0.156081217681
 C         3.325867951706     -3.992449781949      0.071304200304
 C         3.632621204481     -3.385833532803     -1.146784126852
 H         2.900871315901     -3.411344634800     -1.945488903205
 C         4.850126703717     -2.769285819449     -1.332547468418
 H         5.090722782721     -2.297570533665     -2.278036499878
 C         5.795448663449     -2.742764364893     -0.305497725451
 O         6.966587923167     -2.120939148436     -0.588815108370
 C         7.937190678097     -2.038592035014      0.434046107252
 C         9.153533281169     -1.346680909946     -0.129413334390
 O         8.934347340972     -0.006698072529     -0.497180563173
 C         8.984314453113      0.898095413159      0.581832106288
 C         8.819654127713      2.296228523008      0.059989085018
 H         9.493717931478      2.445464128485     -0.795291215944
 H         9.105674519411      3.011795640601      0.843768799042
 O         7.482398623245      2.503679142053     -0.326062367378
 C         7.304584380509      3.717698498575     -1.011094537043
 H         7.823034427598      3.690384840340     -1.979808280876
 H         7.717988902454      4.555573971883     -0.432133087344
 C         5.840961756150      3.946990841127     -1.249867583724
 H         5.711216825876      4.749050997104     -1.985833089611
 H         5.386386013544      3.032168074191     -1.647366181868
 O         5.238349834674      4.308554974122     -0.022813669985
 C         3.903469540642      4.549051533604     -0.017850857115
 C         3.069387017848      4.389548163539     -1.121833935612
 H         3.460085460940      4.063928985836     -2.076250164471
 C         1.712325832509      4.645114758900     -1.005282646128
 H         1.060909023630      4.522798852233     -1.862476852011
 C         1.165277009330      5.063700921529      0.200347500483
 O        -0.180398597067      5.262506688796      0.211744117348
 C         2.001326841494      5.248786355184      1.297416493401
 H         1.615577800460      5.599680414541      2.245152062169
 C         3.357422382131      4.987145292181      1.182921754014
 H         4.011700290657      5.125308467969      2.035709245510
 H         9.953175476312      0.819729801341      1.094585883465
 H         8.195889405326      0.689793800559      1.316922919199
 H         9.468243416927     -1.869317327437     -1.035995806747
 H         9.967106800846     -1.419737193768      0.604967360851
 H         7.531781105684     -1.496967207813      1.296807464105
 H         8.229004924979     -3.041299072380      0.770083615647
 C         5.493525588425     -3.347151583528      0.905568289290
 H         6.203473675628     -3.348314221768      1.721527384394
 C         4.261310268439     -3.973462319485      1.092899722206
 H         4.059004558669     -4.441732909759      2.046987037419
 H         1.857282461684     -4.487512310214      2.208181261285
 C        -1.176471192741     -3.922680763746      0.022825880976
 Te       -1.152806290673     -4.779899049406     -1.884830449064
 C        -0.376861453497     -3.026238088198     -2.821382610087
 H        -1.129325322858     -2.241629007621     -2.811054996926
 H         0.522557825723     -2.718234070478     -2.294907337932
 H        -0.138578844904     -3.311049653050     -3.845044798967
 H        -4.595093398143      1.265191125336     -1.518022888316
 C        -2.260181892171     -0.382790766357      0.272086294621
 H        -1.429993531172     -0.184280647152      0.939659808186
 C        -2.854791361909      3.265016654048      0.020838935621
 Te       -3.144939001877      4.029635393557     -1.903664728636
 C        -1.644793541373      2.786913823128     -2.775450370308
 H        -1.973413975765      1.750868112761     -2.759511643843
 H        -0.718793708515      2.916765613973     -2.221687796390
 H        -1.525428861140      3.131715155957     -3.801471210136
 C        -0.797251311386      5.636275076854      1.421345590771
 H        -0.610889344968      6.692102299821      1.647082856793
 H        -0.428466862302      5.029536512075      2.253735470034
 H        -0.014631297652     -6.144179265657      2.145951706555
 H         0.134626632918     -6.222989787172      0.381240341347
 H        -2.657066401651      5.910197918590      0.371175378985
 H        -2.813702115499      5.784068899639      2.133275328258
 Tl       -2.789113378118     -0.511598939118      3.292339949198
