# Supplementary material for: Amphoteric chalcogen-bonding and halogen-bonding rotaxanes for anion or cation recognition
Source: Nat Chem. 2025 Feb 20;17(3):373–81. doi: 10.1038/s41557-025-01742-x (PMC11882458; doi:10.1038/s41557-025-01742-x)
Supplement: Supplementary file 2 — DFT-optimized geometries and Ɛ0 energies. [file 41557_2025_1742_MOESM2_ESM.zip › 03_M·3·TeMe_PBE0-D3(BJ)-def2-TZVP_acetonitrile(SMD)/3·TeMe_endo_endo.xyz]

98
E(RPBE1PBE) =  -2789.96943667     A.U.
 C        -2.409567402663      5.174198623495      0.628956302653
 N        -2.958437310134      3.990417707056      0.004060569933
 N        -3.297858489759      4.020911114353     -1.277348289734
 N        -3.708263085045      2.835931406404     -1.610275533705
 C        -3.612617026455      2.011502543350     -0.537958269061
 C        -3.997776230229      0.600631616904     -0.630378517347
 C        -5.174992172479      0.262914000035     -1.289380254978
 C        -5.559933673552     -1.065812965844     -1.463346934517
 C        -6.868361849499     -1.382412606735     -2.177746167900
 C        -7.124475111731     -2.881636909450     -2.276444691878
 H        -8.070598510460     -3.052063005657     -2.796371234845
 H        -6.338165272872     -3.392100206286     -2.838675665241
 H        -7.197754404737     -3.347217188921     -1.289991094712
 C        -6.821140183695     -0.803785224565     -3.594762508007
 H        -6.003184022357     -1.246737493112     -4.169611278485
 H        -7.758750158269     -1.016247393720     -4.116434749420
 H        -6.680405669919      0.279288908662     -3.583430287040
 C        -8.027781422041     -0.741949003408     -1.408941410572
 H        -8.974596956054     -0.957754386854     -1.912267447908
 H        -8.085751868342     -1.136445248018     -0.390585890611
 H        -7.919480214768      0.343233493460     -1.347123299211
 C        -4.719743003867     -2.053376975049     -0.966689981610
 H        -4.972802549030     -3.098389865119     -1.086204826596
 C        -3.530306818802     -1.738539324282     -0.303886976740
 C        -2.656676582818     -2.833306045973      0.126340716039
 N        -2.513189283872     -3.940183973423     -0.645895806449
 N        -1.690652934966     -4.761609515255     -0.076385848260
 N        -1.306277929877     -4.220712950652      1.074769880218
 C        -0.385851063341     -4.943585920832      1.925045565934
 H        -0.764076961323     -4.919114270159      2.948995534566
 C         1.013512083126     -4.380777433085      1.910751431834
 H         1.628631256567     -4.990638290057      2.582588277712
 O         1.500617904148     -4.427385619202      0.589549817714
 C         2.745016907652     -3.929418211671      0.365405463746
 C         3.151719522773     -3.858787334844     -0.967522203404
 H         2.469041598646     -4.184990832999     -1.744264791809
 C         4.404458342582     -3.383028289399     -1.291257741970
 H         4.720814995889     -3.329402254119     -2.327042443393
 C         5.286169678925     -2.964633374553     -0.291861469986
 O         6.496337637925     -2.520178944945     -0.706467065310
 C         7.448029289128     -2.179635676968      0.285495306274
 C         8.720676665510     -1.759375992454     -0.402862612973
 O         8.623880898523     -0.525194524792     -1.073702433499
 C         8.826940256130      0.582366368805     -0.226176615095
 C         8.642207957593      1.855025481273     -0.997737724250
 H         9.219318026503      1.809197435890     -1.933266789247
 H         9.039707627282      2.689164404109     -0.400904632155
 O         7.277570418420      2.059112044346     -1.269794500398
 C         7.058316670363      3.229193170149     -2.014255029418
 H         7.510355428640      3.143307080663     -3.013358795817
 H         7.516124461688      4.095928822096     -1.514937774157
 C         5.586715571657      3.461775968132     -2.180133437787
 H         5.434473569663      4.268749958661     -2.906648574084
 H         5.101728604278      2.555286108844     -2.561246255934
 O         5.041236757451      3.819553065360     -0.923567691430
 C         3.712786695276      4.075827292835     -0.859097622914
 C         2.848982674741      4.042339434423     -1.952269746158
 H         3.209661779632      3.792863339535     -2.941441327491
 C         1.502977775170      4.327159244154     -1.780262172014
 H         0.827994120832      4.297603265216     -2.628400943911
 C         0.996330125895      4.649677542052     -0.527685079558
 O        -0.333080694447      4.921523471039     -0.464035216127
 C         1.857288764366      4.683491145702      0.566002849949
 H         1.494221081330      4.933420902295      1.554581942421
 C         3.202744609916      4.396682954470      0.394485713635
 H         3.876088933700      4.421809206047      1.244069417002
 H         9.848344397761      0.560430185527      0.180847990561
 H         8.129069738313      0.569566200259      0.621622996217
 H         8.984198588219     -2.509333358050     -1.153933970911
 H         9.526214415536     -1.731813903715      0.343554084725
 H         7.063088406205     -1.375005681349      0.922340668091
 H         7.655652736279     -3.048519934220      0.922646406435
 C         4.881421650724     -3.030228412058      1.033847844241
 H         5.537841341863     -2.712965098169      1.833230195445
 C         3.613041981912     -3.508729364692      1.361274980166
 H         3.327760510904     -3.547610089334      2.404459890591
 H         1.026357862405     -3.349083249277      2.281759343844
 H        -0.388907842439     -5.973706940609      1.570278746176
 C        -1.878231443521     -3.006884252813      1.261817980652
 Te       -1.634080709808     -1.863195768139      2.995829632461
 C        -3.718899579822     -1.540938558344      3.278628097714
 H        -4.109971081548     -0.925048006800      2.472912963498
 H        -4.224403405260     -2.503267295190      3.326521308395
 H        -3.807232475007     -1.020474931731      4.232291723775
 H        -5.798798394231      1.063387337462     -1.669806630730
 C        -3.175820502536     -0.406500508334     -0.127186613598
 H        -2.242502772722     -0.151181443945      0.360784948141
 C        -3.133774173597      2.753644115202      0.528451929797
 Te       -2.916527073107      2.267516613550      2.548108959238
 C        -5.000572131187      1.893706344427      2.809610473716
 H        -5.313586265624      1.102754544673      2.131370383956
 H        -5.555718670786      2.811505260449      2.628235461463
 H        -5.124039799744      1.575103708176      3.844739484673
 H        -2.671597495981      6.013927914103     -0.013728513515
 C        -0.914359912460      5.079085544350      0.810382678119
 H        -0.561231105848      5.994959415957      1.298375916273
 H        -0.662713827016      4.227814528788      1.453576569894
 H        -2.880622802391      5.307555216439      1.604012935983
