# Supplementary material for: Amphoteric chalcogen-bonding and halogen-bonding rotaxanes for anion or cation recognition
Source: Nat Chem. 2025 Feb 20;17(3):373–81. doi: 10.1038/s41557-025-01742-x (PMC11882458; doi:10.1038/s41557-025-01742-x)
Supplement: Supplementary file 2 — DFT-optimized geometries and Ɛ0 energies. [file 41557_2025_1742_MOESM2_ESM.zip › 03_M·3·TeMe_PBE0-D3(BJ)-def2-TZVP_acetonitrile(SMD)/3·TeMe_endo_exo.xyz]

98
E(RPBE1PBE) =  -2789.96819144     A.U.
 C        -2.357094504409      5.420764149657      0.465499315363
 N        -2.866727549206      4.249193264703     -0.212834994416
 N        -3.148735908572      4.310466216282     -1.510047162991
 N        -3.526018933446      3.131867655738     -1.889605405768
 C        -3.467761432101      2.276205849810     -0.838195705654
 C        -3.797818054897      0.859856950417     -0.996506362772
 C        -4.750033928555      0.468312404819     -1.933359291210
 C        -5.068587704756     -0.874647539422     -2.130973302533
 C        -6.109915808471     -1.257527395689     -3.175948310127
 C        -6.333575889590     -2.764231482220     -3.238864695763
 H        -7.080460243767     -2.986420090035     -4.005210124061
 H        -5.417286006041     -3.300902360134     -3.500117275508
 H        -6.702058535803     -3.160805458165     -2.288998057274
 C        -5.631366539077     -0.782181476208     -4.551079572097
 H        -4.681506662766     -1.254168870526     -4.817737704747
 H        -6.368755174676     -1.044729018278     -5.315159740454
 H        -5.490852088674      0.300776394158     -4.576181932473
 C        -7.442275098517     -0.580942372301     -2.842918061312
 H        -8.195041813558     -0.849966899929     -3.589484745411
 H        -7.806930950030     -0.898469880233     -1.862044948816
 H        -7.351179646405      0.507543504005     -2.835679391764
 C        -4.410028104159     -1.824188566890     -1.359232443001
 H        -4.643914160342     -2.874164402109     -1.472548829911
 C        -3.437620598769     -1.455616603336     -0.429408203527
 C        -2.719961818419     -2.450922577920      0.367721308200
 N        -2.330776786431     -2.174214706292      1.637069062425
 N        -1.688806027174     -3.190400834113      2.120897519753
 N        -1.636309367967     -4.125454925932      1.181010871929
 C        -0.874334015590     -5.331037365518      1.439093178582
 C         0.609168974635     -5.056721970291      1.434655534061
 H         1.140195256122     -5.980861994158      1.690141934910
 O         0.958252107994     -4.612017947396      0.142718801588
 C         2.232736444427     -4.194432651051     -0.066760917216
 C         2.508785549308     -3.677847979933     -1.333603540396
 H         1.711891541446     -3.631331367109     -2.067811047705
 C         3.775455275076     -3.233080821473     -1.645329953622
 H         3.990149473024     -2.830242241191     -2.628892714676
 C         4.801922247948     -3.291495867130     -0.699629333531
 O         6.012904435407     -2.837836234451     -1.102071577850
 C         7.072341662662     -2.866556024887     -0.164408729724
 C         8.315319867134     -2.338058474409     -0.833019653275
 O         8.253375597286     -0.978816328606     -1.189080624417
 C         8.464413555584     -0.100491430983     -0.107925689172
 C         8.472028239839      1.315384741776     -0.604182160724
 H         9.142756354201      1.397592141710     -1.472242815882
 H         8.869180709948      1.966663179672      0.188409579834
 O         7.167826624555      1.710959506377     -0.952149313100
 C         7.140872748890      2.989377766209     -1.532628670089
 H         7.690086953845      2.990848941120     -2.485585769349
 H         7.619248242007      3.726954094733     -0.871375527487
 C         5.723594530494      3.396101840018     -1.803495816989
 H         5.722036159502      4.285070357383     -2.445351803674
 H         5.197906184342      2.588790245506     -2.326541460507
 O         5.088905690231      3.681197126009     -0.570403369283
 C         3.787390677243      4.055144538604     -0.599778129382
 C         3.022198653285      4.160787819544     -1.759869681648
 H         3.446217998938      3.941876880129     -2.730966160333
 C         1.691946883727      4.543985182804     -1.679457646114
 H         1.091911935773      4.617741964500     -2.579648961640
 C         1.105169912446      4.831689868126     -0.453885796648
 O        -0.204077848019      5.195307640932     -0.479451265269
 C         1.871145550346      4.738950401809      0.705188386744
 H         1.447996190492      4.968056461196      1.674617595048
 C         3.199367279323      4.350443442489      0.625570420829
 H         3.797685437917      4.273841337044      1.526656650819
 H         9.434032083239     -0.312739382859      0.365686699595
 H         7.685689015405     -0.212454755709      0.658106543705
 H         8.485126720220     -2.893954128495     -1.759209613191
 H         9.167663556833     -2.524764256571     -0.164299598959
 H         6.811204893535     -2.272415362031      0.718601414852
 H         7.264352055015     -3.895656729092      0.164513692845
 C         4.528711970747     -3.804049875110      0.560774057007
 H         5.300197706193     -3.865620627499      1.316933670838
 C         3.246882608934     -4.255440012089      0.876149210236
 H         3.065023289581     -4.653703699547      1.866065825360
 H         0.854637049317     -4.295502619243      2.183089908960
 C        -2.269506728912     -3.725483735748      0.052338738653
 Te       -2.391400650530     -4.865450196410     -1.701738500835
 C        -1.543592651021     -3.355947004629     -2.943148289814
 H        -2.231394432496     -2.517933775581     -3.031831806006
 H        -0.590481034742     -3.043224028961     -2.521748040605
 H        -1.391396884373     -3.825784272404     -3.915097013444
 H        -5.248518530606      1.235860775333     -2.513386151962
 C        -3.134601511108     -0.112108400054     -0.253302978805
 H        -2.362694011046      0.172833132875      0.451434087823
 C        -3.048735091795      2.997314584414      0.271855708308
 Te       -2.814940017024      2.524023312144      2.299994599117
 C        -4.607430049347      1.384529287895      2.462900090436
 H        -4.474013840410      0.401397930018      2.017976470209
 H        -5.419519257210      1.930305549608      1.987050562305
 H        -4.791934892165      1.294604077112      3.533624818431
 H        -2.567739185602      6.270400744589     -0.182996831332
 C        -0.878794523227      5.314402533416      0.752026173581
 H        -0.558850873748      6.210616983912      1.296044483444
 H        -0.672157575866      4.442700546215      1.384183375004
 H        -2.896234394497      5.546883372509      1.406666206249
 H        -1.168546002958     -5.720074812578      2.414063236147
 H        -1.134482555548     -6.062552864385      0.675633483056
