# Supplementary material for: Amphoteric chalcogen-bonding and halogen-bonding rotaxanes for anion or cation recognition
Source: Nat Chem. 2025 Feb 20;17(3):373–81. doi: 10.1038/s41557-025-01742-x (PMC11882458; doi:10.1038/s41557-025-01742-x)
Supplement: Supplementary file 2 — DFT-optimized geometries and Ɛ0 energies. [file 41557_2025_1742_MOESM2_ESM.zip › 03_M·3·TeMe_PBE0-D3(BJ)-def2-TZVP_acetonitrile(SMD)/3·TeMe_exo_exo.xyz]

98
E(RPBE1PBE) =  -2789.96715528     A.U.
 C         2.805627784945     -5.329512626672      1.822123107886
 N         3.102268103815     -3.913708834515      1.925849216708
 N         2.909025794372     -3.316200750362      3.095567157583
 N         3.102491779926     -2.045615848024      2.932535320037
 C         3.443773055613     -1.805890813310      1.643068486323
 C         3.661148627338     -0.442253396383      1.157278820164
 C         4.618728913850     -0.156708396139      0.191313454665
 C         4.781780767575      1.131971610168     -0.314454902765
 C         5.816303694876      1.381341327399     -1.404580351363
 C         5.859443491711      2.843610698202     -1.832319252606
 H         6.606861232710      2.968594993200     -2.619904809177
 H         4.897249976389      3.179659871067     -2.228753221679
 H         6.134715022129      3.500931229034     -1.003169869576
 C         5.458165465510      0.527778090597     -2.625719725338
 H         4.474683598143      0.801887244092     -3.017788833424
 H         6.195278816597      0.681551011168     -3.419202909790
 H         5.442113426567     -0.537706073850     -2.382534274322
 C         7.203212229777      0.978844516551     -0.897050550051
 H         7.950949641133      1.150528483256     -1.676653453303
 H         7.484208006943      1.567953591330     -0.019687423131
 H         7.240843094055     -0.077968982271     -0.623298413142
 C         3.966674136142      2.139422919066      0.185486037355
 H         4.066605789445      3.152250857324     -0.180759080072
 C         3.000438895303      1.876470651579      1.157599864785
 C         2.109519298725      2.927345013269      1.652557017864
 N         1.684760620205      2.935133052995      2.940018800447
 N         0.878273360851      3.932839186959      3.120143685808
 N         0.752858181307      4.571587451155      1.963603448145
 C        -0.185267997387      5.673654971435      1.881047060001
 C        -1.612322183784      5.185995310612      1.831640173831
 H        -2.284887218105      6.049498113422      1.891126212809
 O        -1.788626508251      4.496165563266      0.614722827060
 C        -2.984552231912      3.899603107490      0.379786976304
 C        -3.111123088410      3.247244432989     -0.847782435900
 H        -2.270310829957      3.249059605541     -1.532799994327
 C        -4.287556541983      2.612547682757     -1.183079971396
 H        -4.387019696641      2.106455324585     -2.136927034686
 C        -5.370663821376      2.611094204929     -0.300788380138
 O        -6.488026011471      1.976062063686     -0.727587103042
 C        -7.576759546137      1.873949435664      0.170364696378
 C        -8.709902473536      1.176216833027     -0.537872406705
 O        -8.432078420224     -0.148671037365     -0.917599115768
 C        -8.557879647104     -1.082091377491      0.130296705809
 C        -8.259274257387     -2.455926448837     -0.394690414177
 H        -8.814521329325     -2.615317976653     -1.330332548936
 H        -8.606318789635     -3.204233486557      0.332780801455
 O        -6.876187620512     -2.592294967186     -0.614710571813
 C        -6.562690393592     -3.746504454966     -1.351682843467
 H        -6.968255351898     -3.670538735836     -2.371032946449
 H        -6.999095144880     -4.641163549789     -0.884188633756
 C        -5.073394432318     -3.897156169557     -1.439523324265
 H        -4.823734103882     -4.620649135915     -2.224638484841
 H        -4.623945500410     -2.932369576015     -1.700449360342
 O        -4.588973144069     -4.352297295139     -0.188969644965
 C        -3.251571876400     -4.519445942140     -0.049700897701
 C        -2.307571718396     -4.166957922275     -1.012566766684
 H        -2.607829432354     -3.735476593251     -1.958309062899
 C        -0.957943566534     -4.360417268460     -0.761956702462
 H        -0.220860494189     -4.080281487025     -1.506279953924
 C        -0.525331534773     -4.909812286680      0.438907171746
 O         0.817424493203     -5.041502477975      0.588224140173
 C        -1.467711290281     -5.282573668417      1.393537267621
 H        -1.167505886529     -5.730173365742      2.332118408486
 C        -2.817173189179     -5.082136020961      1.145639197849
 H        -3.553062527968     -5.366915665724      1.889417702529
 H        -9.583279343388     -1.067287499741      0.527385861970
 H        -7.874001810173     -0.851665091257      0.957945002302
 H        -8.940006356140      1.719872633959     -1.458464697771
 H        -9.596391771618      1.218579712609      0.110716160171
 H        -7.269600092325      1.332277444101      1.072701113072
 H        -7.922525836770      2.870060541102      0.473577419686
 C        -5.244489752124      3.254459240342      0.922223737637
 H        -6.062936934274      3.270508841411      1.629864611050
 C        -4.055179845443      3.901084117736      1.260226915413
 H        -3.988954849929      4.400032007531      2.218426995383
 H        -1.813474660490      4.528505510364      2.684467006675
 C         1.504604714430      3.991643388203      0.997438543697
 Te        1.571463350750      4.632598988402     -0.996803195346
 C         1.012711814239      2.738775099292     -1.798766701441
 H         1.830891150319      2.030759011344     -1.686378776487
 H         0.116622732485      2.388528436276     -1.290888932878
 H         0.804950185168      2.914404675475     -2.854450637829
 H         5.241023375567     -0.962486008204     -0.178774575471
 C         2.855754444310      0.584095071602      1.645476460124
 H         2.091437042119      0.366261185548      2.381259449955
 C         3.445828196096     -3.019072386458      0.968501612690
 Te        3.806331305443     -3.494800034633     -1.040634942021
 C         2.342255089006     -2.140016327390     -1.790176157897
 H         2.667866677261     -1.114762169391     -1.629221715600
 H         1.393659478526     -2.334567418441     -1.294556830966
 H         2.262336269504     -2.349520327489     -2.857081827158
 C         1.315633442975     -5.569463242256      1.797576907351
 H         1.120487031363     -6.646149842513      1.862409332795
 H         0.852271176626     -5.078307923578      2.659011190944
 H        -0.047335972356      6.296807470054      2.764570400825
 H         0.054216640549      6.260771409867      0.995713403764
 H         3.278425865969     -5.716516442640      0.920865487229
 H         3.239187808191     -5.827326816067      2.689356695054
