# Supplementary material for: Amphoteric chalcogen-bonding and halogen-bonding rotaxanes for anion or cation recognition
Source: Nat Chem. 2025 Feb 20;17(3):373–81. doi: 10.1038/s41557-025-01742-x (PMC11882458; doi:10.1038/s41557-025-01742-x)
Supplement: Supplementary file 2 — DFT-optimized geometries and Ɛ0 energies. [file 41557_2025_1742_MOESM2_ESM.zip › 03_M·3·TeMe_PBE0-D3(BJ)-def2-TZVP_acetonitrile(SMD)/Ag(I)·3·TeMe_endo_endo.xyz]

99
E(RPBE1PBE) =  -2936.88250249     A.U.
 C         1.892321060107      5.225550473333      0.746134327143
 N         2.368231265054      4.033270808569      1.418484004147
 N         2.424990070688      4.001055858262      2.740457742596
 N         2.833649351371      2.820780688328      3.099159359187
 C         3.030411047953      2.064416355041      1.993779876548
 C         3.509757431085      0.676268332690      2.063007105429
 C         4.833984666389      0.420453035841      2.390575600120
 C         5.327626530752     -0.881514486541      2.481436712008
 C         6.794018351936     -1.107791189548      2.824140367686
 C         7.155692682742     -2.587869499339      2.859318699233
 H         8.214832467578     -2.693445004578      3.106579859773
 H         6.581077456004     -3.128875759461      3.615637207365
 H         6.989515111913     -3.069812582650      1.892075819385
 C         7.088727894729     -0.500427357423      4.198599122185
 H         6.482586907725     -0.977296423610      4.973603001127
 H         8.142665258818     -0.646187826030      4.451570670649
 H         6.882912069624      0.572120932735      4.217698521111
 C         7.665000075841     -0.419290038679      1.768933017933
 H         8.722430604927     -0.578675258649      1.997706210359
 H         7.467004660002     -0.825494144756      0.772957308307
 H         7.486799737664      0.657945062701      1.739881376966
 C         4.444438061346     -1.927692235290      2.240272100671
 H         4.781957161085     -2.954154617316      2.301555879603
 C         3.110858525452     -1.693698384884      1.910535185166
 C         2.214390063085     -2.835534786342      1.681824757859
 N         1.800687436454     -3.643126564334      2.686675335405
 N         1.047907238286     -4.582045334800      2.196607676399
 N         0.975045039278     -4.409767744170      0.886347841130
 C         0.180450730055     -5.317016701516      0.083230093494
 H         0.750221221500     -5.584941932655     -0.807593862471
 C        -1.142572186195     -4.726128795957     -0.334256585185
 H        -1.652561966003     -5.457238549020     -0.971949892817
 O        -1.889962953535     -4.457465868834      0.829224769420
 C        -3.150186948887     -3.974160280963      0.671897323689
 C        -3.851796732734     -3.693579577928      1.845092182031
 H        -3.366157177550     -3.856519309783      2.800776754941
 C        -5.145948544557     -3.223159096815      1.788709471102
 H        -5.693335687665     -3.009523231339      2.700045114658
 C        -5.775878313356     -3.020286998598      0.558403504863
 O        -7.053138374972     -2.574630517976      0.607621899612
 C        -7.744768854105     -2.409082682182     -0.616388177232
 C        -9.149401517326     -1.959915707709     -0.306687343736
 O        -9.226363393674     -0.665033602125      0.239746383642
 C        -9.199175066519      0.353217903998     -0.733958508789
 C        -9.198205871157      1.694098997888     -0.062120167873
 H        -9.990815182364      1.727526723502      0.700003762403
 H        -9.422995715805      2.466464663602     -0.812359194473
 O        -7.941800717084      1.934072957798      0.522509444977
 C        -7.905752563270      3.152625814502      1.218998996269
 H        -8.583388429347      3.123921455702      2.084875339670
 H        -8.229162603841      3.979525539227      0.569672645913
 C        -6.514910705937      3.413543522143      1.713595564692
 H        -6.535408300883      4.259689088556      2.410630400242
 H        -6.134211669755      2.533860938594      2.245953833124
 O        -5.689800979607      3.711621135957      0.602061137880
 C        -4.384252090953      3.983245075582      0.837002991099
 C        -3.794592873839      3.990431859042      2.099838570202
 H        -4.372745270042      3.766822683723      2.986754537675
 C        -2.446443685863      4.285546761323      2.232803130757
 H        -1.984954390343      4.289633854124      3.214032620885
 C        -1.667348841556      4.579832481631      1.121021383362
 O        -0.359142755279      4.863112681202      1.356864958064
 C        -2.254614821293      4.574799936212     -0.141552686454
 H        -1.678170454430      4.804085217926     -1.028455985368
 C        -3.601875911744      4.276587886223     -0.274700304196
 H        -4.062375402133      4.272168635246     -1.256378008338
 H       -10.086212068743      0.279432024205     -1.379770376735
 H        -8.310720258268      0.270370075937     -1.374083760671
 H        -9.586059929692     -2.639892848130      0.430142200434
 H        -9.746428407159     -2.030039297450     -1.226351753318
 H        -7.226893207906     -1.679428203496     -1.249489470090
 H        -7.787843040337     -3.361324842776     -1.159819530257
 C        -5.075126535451     -3.286835826636     -0.609353980812
 H        -5.530773353931     -3.136239693262     -1.579178977377
 C        -3.764253971977     -3.760972580207     -0.552445745850
 H        -3.244362212221     -3.962341912923     -1.480134441235
 H        -0.992105365078     -3.808006944256     -0.914972570196
 H         0.030003465959     -6.210748912138      0.687369783392
 C         1.688574856824     -3.325238915077      0.501774656947
 Te        2.004981038029     -2.751892024888     -1.482440794006
 C         4.017832851413     -3.442672962525     -1.525028148452
 H         4.568792476255     -2.980081678210     -0.709955037778
 H         4.004055760839     -4.526937159397     -1.436986715682
 H         4.421921385681     -3.137323713398     -2.489821230347
 H         5.491404702826      1.262563512800      2.574032204891
 C         2.640984527383     -0.387457411190      1.814705189256
 H         1.592380278367     -0.197339238932      1.607633794360
 C         2.736940705113      2.842321865317      0.890583681186
 Te        2.957548567687      2.453013663754     -1.151690938968
 C         5.082924487346      2.395762459010     -1.068938509211
 H         5.389270710271      1.673826212968     -0.316156668343
 H         5.438164688626      3.397030889548     -0.834826294574
 H         5.415850501595      2.088262870652     -2.059870464398
 H         1.961965153108      6.036862496160      1.469687908317
 C         0.478457972236      5.070587396828      0.243461055239
 H         0.199829071974      5.981899846955     -0.298194023241
 H         0.412205316976      4.223989195500     -0.449812406681
 H         2.552005241534      5.442658385820     -0.095078320236
 Ag        2.494341364881     -0.172421999968     -0.991291098781
