# Supplementary material for: Amphoteric chalcogen-bonding and halogen-bonding rotaxanes for anion or cation recognition
Source: Nat Chem. 2025 Feb 20;17(3):373–81. doi: 10.1038/s41557-025-01742-x (PMC11882458; doi:10.1038/s41557-025-01742-x)
Supplement: Supplementary file 2 — DFT-optimized geometries and Ɛ0 energies. [file 41557_2025_1742_MOESM2_ESM.zip › 03_M·3·TeMe_PBE0-D3(BJ)-def2-TZVP_acetonitrile(SMD)/Ag(I)·3·TeMe_endo_exo.xyz]

99
E(RPBE1PBE) =  -2936.87074311     A.U.
 C        -2.288010208886     -5.431506982716     -0.203035121960
 N        -2.785601113192     -4.186947649676      0.349909993805
 N        -3.112610913547     -4.131319187465      1.631554688723
 N        -3.466499466613     -2.912663469158      1.905372970477
 C        -3.351503810186     -2.153770743251      0.791353807627
 C        -3.674130250229     -0.725422140965      0.769385885711
 C        -4.900512606487     -0.252524017843      1.219031769381
 C        -5.235084206290      1.100820227645      1.132936419962
 C        -6.586302260235      1.575533653715      1.652888287597
 C        -6.772271714905      3.078798079657      1.482587192875
 H        -7.742949083850      3.370180050632      1.891202833240
 H        -6.002295834297      3.645373706549      2.013248210424
 H        -6.752338420136      3.375103428702      0.430461350908
 C        -6.691323761164      1.239628769473      3.143365951389
 H        -5.905985116793      1.743890636316      3.713103286648
 H        -7.659268979226      1.568740938158      3.531672043784
 H        -6.604477508844      0.165512872982      3.321693283024
 C        -7.704055420735      0.857126547750      0.891570334927
 H        -8.678748758147      1.190804349205      1.258579469740
 H        -7.649999910960      1.075491481404     -0.178603460531
 H        -7.649373791167     -0.226021446347      1.021271519053
 C        -4.325813601281      1.963504215999      0.529155908166
 H        -4.578433546391      3.003649714368      0.371772338639
 C        -3.087086140466      1.507723004158      0.081395582076
 C        -2.180335611153      2.361039704783     -0.682661516982
 N        -1.617723518366      1.890855209754     -1.825609907234
 N        -0.859204113350      2.798702624940     -2.360019534139
 N        -0.922940597149      3.859981052300     -1.584156703226
 C        -0.163379849475      5.043182793127     -1.955172818286
 H        -0.369909563139      5.805733342971     -1.204935534077
 C         1.309366596614      4.744304910465     -2.052679099811
 H         1.823675562169      5.621484101374     -2.461081669491
 O         1.781696915893      4.441278018671     -0.758402118131
 C         3.027325081815      3.908425375288     -0.643867557580
 C         3.451834691387      3.608164631889      0.650877158667
 H         2.791818372015      3.820196726176      1.484684570259
 C         4.688615724272      3.036459729590      0.865365934308
 H         5.014339052420      2.793617232342      1.870695865908
 C         5.532341112558      2.746735417932     -0.208608453662
 O         6.723220820638      2.173026462842      0.091195473859
 C         7.443409880928      1.590001705080     -0.979577391180
 C         8.615156679527      0.826676153568     -0.437823940539
 O         8.174433880566     -0.219397389313      0.391841474916
 C         9.116677082355     -1.259268479415      0.496565653100
 C         8.774115206335     -2.161726115419      1.645305955129
 H         8.795263206135     -1.593680670937      2.587160960655
 H         9.549705602000     -2.939475092734      1.706689928643
 O         7.503024786893     -2.735880377212      1.462459717996
 C         7.217897491678     -3.707398658778      2.438030634563
 H         7.585941736793     -3.386548758562      3.422625458329
 H         7.713517622143     -4.657616831970      2.191108463876
 C         5.737573850316     -3.904872515949      2.567342399581
 H         5.549386431053     -4.582858571358      3.408575261822
 H         5.252411141824     -2.944809184729      2.779649774549
 O         5.222782194748     -4.451039548757      1.367126036018
 C         3.880138559234     -4.621339169246      1.290547466635
 C         3.002928704915     -4.429469485215      2.357045209707
 H         3.363091762976     -4.119881537105      3.329087479690
 C         1.643308991558     -4.632560617239      2.181462086863
 H         0.959009022908     -4.480600801634      3.008786701572
 C         1.134943460671     -5.029116645694      0.951446895318
 O        -0.209989350431     -5.210387295003      0.885579934377
 C         2.007930860743     -5.223135403961     -0.115510333142
 H         1.642221825873     -5.533355022063     -1.086017088367
 C         3.368467543558     -5.018660910392      0.059824677477
 H         4.051042341733     -5.166254513088     -0.769746520052
 H        10.124006373959     -0.858349020856      0.679109017324
 H         9.149621816697     -1.832127004907     -0.441915740440
 H         9.289426511707      1.495225012697      0.116826768429
 H         9.170359194487      0.435624609944     -1.301655208378
 H         6.786664899136      0.914670135687     -1.540751794449
 H         7.814773246830      2.362043731835     -1.664331545617
 C         5.117313537833      3.061292573745     -1.494925199044
 H         5.751258392925      2.862075785976     -2.348812547829
 C         3.871016294890      3.646130713155     -1.712106277624
 H         3.581083064018      3.884353796639     -2.726959215590
 H         1.468250113503      3.901670313616     -2.731921718364
 H        -0.527013753265      5.393175858498     -2.922348897886
 C        -1.731699750039      3.657685574432     -0.512060433668
 Te       -2.179607849702      5.043720243482      0.988600582979
 C        -0.255849333052      4.989738410780      1.907496669478
 H        -0.021867395556      3.961837072847      2.175795393900
 H         0.489707565520      5.404630237087      1.235695507853
 H        -0.350429122487      5.601642116281      2.805155904970
 H        -5.610705510197     -0.961851173454      1.628508492549
 C        -2.746231767222      0.171468553024      0.253177652662
 H        -1.749258498499     -0.178540838567      0.008641675662
 C        -2.913932426423     -2.972888308393     -0.239015191150
 Te       -2.756524656424     -2.715050095890     -2.321189443207
 C        -4.845401712853     -2.394843895097     -2.569094796437
 H        -5.153885433224     -1.564278728474     -1.939175206722
 H        -5.360501206109     -3.315514726701     -2.303314389668
 H        -4.992031170077     -2.157624115571     -3.622410004916
 H        -2.585823960390     -6.215059998059      0.492517680975
 C        -0.789326179551     -5.414466316001     -0.382138186724
 H        -0.481235999959     -6.373591802564     -0.813682606591
 H        -0.492627411348     -4.614621470381     -1.071161950063
 H        -2.767511939524     -5.612294835624     -1.165662182190
 Ag       -1.977810705757     -0.185940045799     -2.461348343833
