# Supplementary material for: Amphoteric chalcogen-bonding and halogen-bonding rotaxanes for anion or cation recognition
Source: Nat Chem. 2025 Feb 20;17(3):373–81. doi: 10.1038/s41557-025-01742-x (PMC11882458; doi:10.1038/s41557-025-01742-x)
Supplement: Supplementary file 2 — DFT-optimized geometries and Ɛ0 energies. [file 41557_2025_1742_MOESM2_ESM.zip › 03_M·3·TeMe_PBE0-D3(BJ)-def2-TZVP_acetonitrile(SMD)/Ag(I)·3·TeMe_exo_exo.xyz]

99
E(RPBE1PBE) =  -2936.84711617     A.U.
 C        -6.012026716686      1.110308020054      2.112091410656
 N        -4.855292025067      0.306216314259      1.765792469574
 N        -3.773675981683      0.391166834848      2.513142625425
 N        -2.842277613337     -0.293895524165      1.924281580947
 C        -3.326028046814     -0.835248041114      0.770216707967
 C        -2.394037143370     -1.551682170209     -0.094747572763
 C        -2.252284640418     -1.279517484818     -1.448595599948
 C        -1.124590965412     -1.707057576064     -2.155437660111
 C        -1.014539189215     -1.389639025853     -3.641157648115
 C         0.271301629146     -1.936015765837     -4.250815171684
 H         0.281197263607     -1.723579981126     -5.322655371197
 H         1.158711287663     -1.471446875856     -3.813042701031
 H         0.351731990812     -3.018860175070     -4.122149969563
 C        -1.039397956330      0.129821983565     -3.836739080440
 H        -0.203262077936      0.603839426626     -3.315091948910
 H        -0.958021711126      0.369699033535     -4.900652660658
 H        -1.966398077816      0.571196653980     -3.463386237599
 C        -2.206009162237     -2.013888239092     -4.372522649202
 H        -2.148712538698     -1.786617271623     -5.440678685317
 H        -2.210757021486     -3.100970340612     -4.254800621262
 H        -3.156199346658     -1.627573625980     -3.996318248889
 C        -0.087189008416     -2.304624838825     -1.443007870688
 H         0.860068200740     -2.509730940898     -1.923789444891
 C        -0.220071840555     -2.580494062704     -0.083110629977
 C         0.915551917972     -2.849161276022      0.794290623786
 N         1.021040152162     -2.123375006730      1.944158082203
 N         2.123462067277     -2.427627645953      2.556639359586
 N         2.740204726612     -3.335546773366      1.827913545076
 C         4.070340145507     -3.762361876335      2.223680807147
 C         5.032792882088     -2.602345617333      2.134683084369
 H         6.025467099486     -2.926343665995      2.464742375263
 O         5.057502649989     -2.173544261037      0.789523591821
 C         5.367163885560     -0.875901824677      0.524923759780
 C         5.050483364223     -0.418924941307     -0.754459098799
 H         4.582150315845     -1.098630216671     -1.456581894959
 C         5.319062166217      0.883500905406     -1.116518471815
 H         5.066188368429      1.242005650687     -2.108130700338
 C         5.906324173830      1.765831968036     -0.207768290093
 O         6.123700228505      3.024502214094     -0.654061170909
 C         6.585683614520      3.988243953506      0.273365083040
 C         6.669941921083      5.314545700867     -0.437021380378
 O         5.429146725474      5.809008049914     -0.877815179737
 C         4.680892223425      6.450641864791      0.129397699053
 C         3.391133500399      6.949559944763     -0.453428630103
 H         3.598118663712      7.440049163792     -1.415211500938
 H         2.957015218628      7.702732127799      0.219811328335
 O         2.488938403645      5.881175984150     -0.627474425174
 C         1.397759353320      6.242448096786     -1.436628699642
 H         1.715639269980      6.336804758864     -2.485222496999
 H         0.986526802797      7.212942293809     -1.124489755209
 C         0.317748372376      5.204829373322     -1.355642139997
 H        -0.399475680112      5.379366128344     -2.165606160090
 H         0.741317482346      4.200847761655     -1.477309031790
 O        -0.331807057364      5.323148542668     -0.100586859321
 C        -1.502938750266      4.665459737620      0.070362077542
 C        -1.997956659109      3.698167067517     -0.799993880151
 H        -1.440492061607      3.399829230667     -1.678576975203
 C        -3.221374952744      3.094459861850     -0.540126641599
 H        -3.604801325076      2.337894323552     -1.214020546507
 C        -3.967168941558      3.447923893639      0.574877289248
 O        -5.188679834468      2.857927084113      0.722341229011
 C        -3.469971614698      4.410523890075      1.449278845401
 H        -4.041213632994      4.716333333900      2.317664258365
 C        -2.245358740818      5.005316542432      1.198877928251
 H        -1.859343323259      5.763222454157      1.871437461821
 H         5.245348383709      7.305852155794      0.528226144684
 H         4.465206726547      5.771933567892      0.965359907005
 H         7.293834333415      5.201587609832     -1.328050829781
 H         7.162193629596      6.034202954883      0.231973317392
 H         5.907454602622      4.037469279120      1.132899874090
 H         7.584163213664      3.722625453034      0.642683044813
 C         6.231616831036      1.309932970425      1.062293571170
 H         6.697613248674      1.965749257768      1.786103141062
 C         5.967734281671     -0.010547256333      1.425609794146
 H         6.246010970515     -0.342246782454      2.417926216769
 H         4.692523269530     -1.795249865525      2.789094529451
 C         2.041458511303     -3.641959114707      0.703986455129
 Te        2.516372525439     -5.113298827871     -0.703610092836
 C         3.691736654292     -3.859727424408     -1.963523755411
 H         3.103161968457     -2.994510154077     -2.261101098369
 H         4.598376575706     -3.566453416030     -1.441880899109
 H         3.930292456166     -4.469455236352     -2.835627034888
 H        -3.003291107276     -0.673142594024     -1.940766764453
 C        -1.425644904564     -2.314335203327      0.547521812482
 H        -1.585966237915     -2.640451835150      1.570090032043
 C        -4.643501179942     -0.442810698600      0.652158710559
 Te       -6.077639197213     -0.999660558475     -0.764634557942
 C        -5.833626749454      0.691646164468     -2.037967113850
 H        -4.827141096583      0.699951127439     -2.450144980611
 H        -6.045079291794      1.600011779360     -1.479808910123
 H        -6.564818031770      0.555250538386     -2.835637443725
 C        -5.656306261247      2.579110927624      2.030314210809
 H        -6.546616034808      3.176798539796      2.243843357061
 H        -4.892972358754      2.813184312231      2.773926541286
 H         4.030945539820     -4.135515722228      3.247256710523
 H         4.358166170716     -4.575017240765      1.557265762376
 H        -6.801687473337      0.850018071610      1.407814145123
 H        -6.336146693681      0.857368680641      3.122343575929
 Ag       -0.656210487869     -0.659163322646      2.512537619545
