# Supplementary material for: Amphoteric chalcogen-bonding and halogen-bonding rotaxanes for anion or cation recognition
Source: Nat Chem. 2025 Feb 20;17(3):373–81. doi: 10.1038/s41557-025-01742-x (PMC11882458; doi:10.1038/s41557-025-01742-x)
Supplement: Supplementary file 2 — DFT-optimized geometries and Ɛ0 energies. [file 41557_2025_1742_MOESM2_ESM.zip › 03_M·3·TeMe_PBE0-D3(BJ)-def2-TZVP_acetonitrile(SMD)/Cu(I)·3·TeMe_endo_endo.xyz]

99
E(RPBE1PBE) =  -4430.18938546     A.U.
 C         1.040128835413      5.298710785917     -0.899403909238
 N         1.701429244409      4.343066156057     -0.033495889388
 N         1.952598319182      4.662924707062      1.226052519932
 N         2.519262810012      3.643831389248      1.795808594716
 C         2.630101347086      2.634316812466      0.897350304989
 C         3.277803572796      1.368960709259      1.258136407986
 C         4.540572270254      1.411075983983      1.836542327398
 C         5.194028686755      0.255081553729      2.261968000400
 C         6.580253484792      0.360421937490      2.883468549695
 C         7.132296991716     -0.998844655883      3.296213425556
 H         8.123118076498     -0.865480094599      3.737268289091
 H         6.497923778065     -1.485434614081      4.041732388364
 H         7.236142733462     -1.672409949531      2.441385962093
 C         6.506994283260      1.253250907656      4.125602249452
 H         5.828031508113      0.829821916693      4.870710482803
 H         7.498577151116      1.341109612968      4.578334527131
 H         6.158870947158      2.259068299713      3.880641859263
 C         7.537930922459      0.986012545244      1.865000648009
 H         8.538251369507      1.071409616818      2.298583213713
 H         7.608308650963      0.368642639738      0.965032821963
 H         7.213593880916      1.985834556474      1.567893543036
 C         4.541160784062     -0.959834882460      2.089566509399
 H         5.009265818447     -1.883346188127      2.404122528223
 C         3.275127036153     -1.031763934857      1.511235640712
 C         2.631817631251     -2.345991723026      1.393559182941
 N         2.379682900569     -3.120345947065      2.476539356314
 N         1.858880008068     -4.244343530110      2.084936584047
 N         1.781873753156     -4.223788236371      0.763706404574
 C         1.218581753558     -5.351595093045      0.049013033884
 H         1.241356534611     -6.198776265611      0.733492924374
 C        -0.184618666571     -5.082790209236     -0.432235062624
 H        -0.205713629222     -4.171415608810     -1.040133269631
 O        -1.019105114019     -4.948163306244      0.695564207989
 C        -2.312504358584     -4.591602142998      0.480628966249
 C        -3.112378412274     -4.458199637508      1.616281723175
 H        -2.676670933956     -4.643239265906      2.591830629723
 C        -4.435489982885     -4.088621042729      1.499607961215
 H        -5.055120884795     -3.978947442814      2.382639012319
 C        -4.995505669173     -3.840129216948      0.244631812176
 O        -6.300561622238     -3.476982408776      0.227364579859
 C        -6.830437983596     -3.024143422946     -1.004360052909
 C        -8.217577542133     -2.498234782143     -0.785562661428
 O        -8.177796864685     -1.374632678865      0.056980147607
 C        -9.325089952762     -0.570859953596     -0.061994627144
 C        -9.309373199612      0.507145516120      0.981792901744
 H        -9.311529446408      0.060120716280      1.986968988048
 H       -10.232186403565      1.096200984860      0.875512272779
 O        -8.173140818474      1.319408586071      0.820222272505
 C        -8.197765158226      2.450652857874      1.653261413602
 H        -8.572731985881      2.190780160881      2.653200420518
 H        -8.863924836431      3.220494406878      1.237051911935
 C        -6.810286688347      2.992308340355      1.827671183045
 H        -6.843594124399      3.823292760581      2.542752318270
 H        -6.155740298444      2.211378150592      2.232090453445
 O        -6.317382279234      3.431404811496      0.575212086462
 C        -5.017317338858      3.809194972526      0.515884472428
 C        -4.205402133166      4.005063654775      1.631888744962
 H        -4.587455995811      3.856528868545      2.633248710229
 C        -2.885237542082      4.394631305343      1.468694251844
 H        -2.250431840202      4.543934775440      2.335044102439
 C        -2.353262353827      4.596088893587      0.201549365723
 O        -1.052011193009      4.984039896946      0.146274467537
 C        -3.162570354725      4.404371005542     -0.915017852527
 H        -2.778026443694      4.553469623962     -1.915872499134
 C        -4.483106999748      4.013993130607     -0.751541547822
 H        -5.115253701989      3.858622752287     -1.618755974893
 H       -10.239094788191     -1.166592938111      0.078196218166
 H        -9.367853554969     -0.123675767802     -1.066242859561
 H        -8.864403767585     -3.278076774719     -0.357732106160
 H        -8.623839123082     -2.232215788361     -1.771628759100
 H        -6.194608806642     -2.230066830972     -1.413249933149
 H        -6.872472730564     -3.844861359804     -1.730957126574
 C        -4.203364271832     -3.980643789064     -0.886163686985
 H        -4.606083974893     -3.804847189090     -1.874939430505
 C        -2.866094819243     -4.357884841449     -0.768819990564
 H        -2.277038914972     -4.463014931689     -1.670472837429
 H        -0.507209388039     -5.921831376952     -1.059585959165
 H         1.855383114223     -5.572836789217     -0.808396117668
 C         2.253661149207     -3.055316020238      0.269316444191
 Te        2.493564758907     -2.608520498173     -1.757180886231
 C         4.551307506400     -3.157710132952     -1.801215856205
 H         5.088178474896     -2.591739518580     -1.043893642446
 H         4.624015624305     -4.229191323230     -1.627481105842
 H         4.909503490220     -2.904797366414     -2.798953521310
 H         5.017823915037      2.376614195187      1.956186482666
 C         2.637039657748      0.135822631576      1.092026242096
 H         1.607658226818      0.099521997711      0.741862973942
 C         2.106696538613      3.079503525910     -0.303133823020
 Te        2.079115947202      2.202924026554     -2.200431223411
 C         3.994165686720      2.963696550453     -2.743864386830
 H         4.720366353273      2.664954512857     -1.991948911491
 H         3.923098795309      4.046247098437     -2.825226582800
 H         4.233967667133      2.520866957502     -3.710263266271
 H         1.154173879546      6.272486006925     -0.424605840901
 C        -0.417353346997      4.972693706132     -1.111768532529
 H        -0.842637770900      5.729221617079     -1.781061841094
 H        -0.527487297303      3.990633903738     -1.585539347787
 H         1.550666503249      5.314642655586     -1.863111892147
 Cu        2.673777802777     -0.110607942917     -1.372139090167
