# Supplementary material for: Amphoteric chalcogen-bonding and halogen-bonding rotaxanes for anion or cation recognition
Source: Nat Chem. 2025 Feb 20;17(3):373–81. doi: 10.1038/s41557-025-01742-x (PMC11882458; doi:10.1038/s41557-025-01742-x)
Supplement: Supplementary file 2 — DFT-optimized geometries and Ɛ0 energies. [file 41557_2025_1742_MOESM2_ESM.zip › 03_M·3·TeMe_PBE0-D3(BJ)-def2-TZVP_acetonitrile(SMD)/Cu(I)·3·TeMe_endo_exo.xyz]

99
E(RPBE1PBE) =  -4430.18536527     A.U.
 C        -2.265439836972     -5.390630543691     -0.398699632712
 N        -2.773000924838     -4.176977068205      0.210085716841
 N        -3.149906676086     -4.194916354155      1.479754019409
 N        -3.504851745130     -2.991243332397      1.812374173690
 C        -3.339973072632     -2.169191345354      0.750781848418
 C        -3.653020729755     -0.740954254733      0.787509279332
 C        -4.849588083751     -0.264832963778      1.309053584852
 C        -5.174210070062      1.092949793277      1.260063472161
 C        -6.490640281970      1.572127038376      1.859297328098
 C        -6.667888296474      3.080455360775      1.728292978069
 H        -7.609321636025      3.374198833953      2.198989643690
 H        -5.861108551305      3.627956081995      2.223133162410
 H        -6.706549133903      3.397278121303      0.682705379570
 C        -6.521427867409      1.208075805623      3.346565346775
 H        -5.701191545131      1.692172395305      3.883728640465
 H        -7.463557984753      1.540165133151      3.791617636520
 H        -6.438292238161      0.129743793641      3.499271894779
 C        -7.655015559975      0.880368286315      1.144639618596
 H        -8.605213764396      1.214729544604      1.570589220236
 H        -7.656346769196      1.121080607972      0.077901884118
 H        -7.603600618388     -0.205748979852      1.248504520218
 C        -4.293697660802      1.957478724165      0.616419871543
 H        -4.549752508813      2.999932837832      0.485045296971
 C        -3.085189272144      1.498239861166      0.096605093646
 C        -2.208286568584      2.330866616679     -0.720651819861
 N        -1.663387347033      1.798279974404     -1.846284056262
 N        -0.915203610093      2.677964646217     -2.442400578094
 N        -0.970000358144      3.779064680655     -1.724498837638
 C        -0.208483149526      4.936313354380     -2.165323270825
 H        -0.417591082514      5.744120229283     -1.464580836510
 C         1.264798864255      4.629976659946     -2.235133668512
 H         1.783917197236      5.482399708088     -2.687465319304
 O         1.725053284741      4.398433923075     -0.922042338008
 C         2.968444533866      3.871068278125     -0.764847091493
 C         3.372611037564      3.629252076653      0.548615545767
 H         2.699482181953      3.876938964207      1.361778277276
 C         4.606552061933      3.070550372179      0.807970616353
 H         4.916585583786      2.873626047682      1.828199980600
 C         5.467688532367      2.735077400592     -0.238551231141
 O         6.654016620703      2.177732772130      0.106142853373
 C         7.404481442098      1.572202860707     -0.930642289558
 C         8.570095903263      0.835146455584     -0.341439467264
 O         8.119431571162     -0.198846882164      0.497997233013
 C         9.074451480882     -1.220056713879      0.655692005675
 C         8.702029230502     -2.111636562702      1.803645269002
 H         8.678156286061     -1.530848647002      2.737619851936
 H         9.486392598744     -2.876225536610      1.905417899785
 O         7.447802526074     -2.707873511548      1.580044988398
 C         7.142501947181     -3.676686274997      2.552174922960
 H         7.475718155519     -3.346655955342      3.546042268365
 H         7.655840269456     -4.622739792274      2.326466904284
 C         5.661021028700     -3.890002553194      2.636007088990
 H         5.454949416599     -4.570562024452      3.470960810252
 H         5.158515468930     -2.935637323733      2.833387050542
 O         5.189906215988     -4.439961789308      1.419586123842
 C         3.851994021053     -4.621207882950      1.299186735804
 C         2.942140700280     -4.459402022734      2.342820937711
 H         3.270993923316     -4.166241724340      3.330818755175
 C         1.590328729180     -4.671690767848      2.123281569292
 H         0.880535567949     -4.542272876217      2.932782628240
 C         1.122269237151     -5.047358814184      0.871000283148
 O        -0.218247628210     -5.240626897961      0.761052635272
 C         2.028175843996     -5.211833093056     -0.173365667848
 H         1.694652135689     -5.506410468935     -1.160358679283
 C         3.380839028624     -4.998335593805      0.046091958332
 H         4.088841051001     -5.122727702303     -0.765790230509
 H        10.066881288232     -0.798627322096      0.871212988174
 H         9.153904374580     -1.806114401278     -0.271797698892
 H         9.221404735960      1.523486979365      0.216441240537
 H         9.152876523036      0.432344658378     -1.181457033574
 H         6.767742128605      0.875248576889     -1.488330844762
 H         7.783882442443      2.329456444030     -1.627418680612
 C         5.072510716577      2.990378281793     -1.544210109025
 H         5.720067387329      2.753568785561     -2.378098814474
 C         3.828659618357      3.562125549861     -1.806966004586
 H         3.553791921945      3.754319536861     -2.835797852640
 H         1.428027163424      3.750207948598     -2.864724120115
 H        -0.566733687780      5.225436401472     -3.154195999382
 C        -1.760817633895      3.635537536916     -0.629139592782
 Te       -2.172350319398      5.102338426887      0.804726422608
 C        -0.260192133810      5.018554379328      1.745437611047
 H        -0.062550335335      3.993529432425      2.051375967637
 H         0.503231672864      5.385575440236      1.066099570350
 H        -0.342999479569      5.663917652398      2.620548276065
 H        -5.545221949890     -0.973638574864      1.743602363432
 C        -2.746820771761      0.157869158117      0.237992290816
 H        -1.764716038497     -0.198776708823     -0.056643563460
 C        -2.868700291703     -2.929853828595     -0.309815713146
 Te       -2.607771232175     -2.527581174877     -2.359648545856
 C        -4.692128494288     -2.255588744011     -2.697716246898
 H        -5.057500748739     -1.467949780267     -2.043276644525
 H        -5.194192029037     -3.201763054631     -2.507341641330
 H        -4.794386720335     -1.967183211937     -3.743568486844
 H        -2.589045956916     -6.211422421221      0.240173249140
 C        -0.761935992787     -5.374231952462     -0.531862480333
 H        -0.447355105790     -6.311327449953     -1.004802530114
 H        -0.439294331958     -4.541138519198     -1.167515782725
 H        -2.716189869584     -5.510698398604     -1.384559301196
 Cu       -1.928645955730     -0.111450632629     -2.291732081503
