# Supplementary material for: Amphoteric chalcogen-bonding and halogen-bonding rotaxanes for anion or cation recognition
Source: Nat Chem. 2025 Feb 20;17(3):373–81. doi: 10.1038/s41557-025-01742-x (PMC11882458; doi:10.1038/s41557-025-01742-x)
Supplement: Supplementary file 2 — DFT-optimized geometries and Ɛ0 energies. [file 41557_2025_1742_MOESM2_ESM.zip › 03_M·3·TeMe_PBE0-D3(BJ)-def2-TZVP_acetonitrile(SMD)/Cu(I)·3·TeMe_exo_exo.xyz]

99
E(RPBE1PBE) =  -4430.16498237     A.U.
 C        -5.454165023234      1.940534108440      2.363831860213
 N        -4.577667332668      0.858114534683      1.952795213650
 N        -3.482560316283      0.634821046433      2.648466939565
 N        -2.799542354623     -0.269445668158      2.014252020284
 C        -3.470814853082     -0.647107593482      0.883808196427
 C        -2.784007048832     -1.569477678408     -0.014706813537
 C        -2.632372214445     -1.363728187157     -1.379182089118
 C        -1.613828055253     -2.004850252584     -2.093314872016
 C        -1.504244622780     -1.783348496757     -3.596498357864
 C        -0.336087092108     -2.550356497591     -4.205536727267
 H        -0.332329870859     -2.401786315773     -5.288134319507
 H         0.625586026819     -2.200862773607     -3.820672116624
 H        -0.412784603127     -3.624112360634     -4.014024772722
 C        -1.308454060216     -0.291469031671     -3.882730606217
 H        -0.395960553838      0.080097258747     -3.408428605981
 H        -1.224151811577     -0.127143631939     -4.960684678719
 H        -2.148541431793      0.303968495129     -3.518174863935
 C        -2.800154389021     -2.259125936779     -4.259183884417
 H        -2.747885735009     -2.099393163841     -5.339826734550
 H        -2.962654284209     -3.325414287924     -4.079369647483
 H        -3.667807356910     -1.714661792617     -3.878946204628
 C        -0.656596614720     -2.719969520151     -1.375138831354
 H         0.246071666622     -3.066827335716     -1.860381910168
 C        -0.801585450454     -2.927758185699     -0.004680757042
 C         0.306692527819     -3.229594123210      0.895302005206
 N         0.425989790671     -2.448759696042      2.012239515422
 N         1.512030649462     -2.760764419581      2.652483318071
 N         2.104970065453     -3.719360044844      1.972580933629
 C         3.417305353810     -4.169177873241      2.401370989274
 C         4.416171345418     -3.042798437674      2.290577803110
 H         5.395408066449     -3.393406172991      2.634249091797
 O         4.459219999040     -2.648548002089      0.936260961748
 C         4.955346531892     -1.418758789934      0.635393565768
 C         4.735410374373     -0.971089461053     -0.667594683513
 H         4.190989899592     -1.604938625532     -1.358102358016
 C         5.197391231303      0.264128878164     -1.067971083478
 H         5.023056534780      0.614795762016     -2.079100693859
 C         5.888248286778      1.087589887032     -0.176284058622
 O         6.299702558898      2.281404470829     -0.663468018221
 C         6.941090996604      3.176468547514      0.225831433598
 C         7.297976317529      4.424439809312     -0.539787733267
 O         6.188323756101      5.163707362345     -0.988729700764
 C         5.636696084766      6.009904210327     -0.005813391006
 C         4.496830632223      6.786641673070     -0.596751340725
 H         4.803235899701      7.195913733458     -1.570355044146
 H         4.259708288761      7.634074559036      0.062960407350
 O         3.369025657017      5.957009965076     -0.743853542401
 C         2.351389000696      6.577619767174     -1.488175385639
 H         2.658994667659      6.688287230972     -2.538163376494
 H         2.138993928110      7.582525174892     -1.095464446762
 C         1.102367160243      5.749202848812     -1.441116022973
 H         0.410039259176      6.098225891115     -2.216128679409
 H         1.343067758587      4.698099804466     -1.638702523781
 O         0.510552128744      5.891904510692     -0.161625409333
 C        -0.668543921391      5.265050432247      0.063214643659
 C        -1.286415485973      4.400767606956     -0.837850562304
 H        -0.836912681178      4.179579932715     -1.797051031828
 C        -2.490723177248      3.797976808615     -0.504083319389
 H        -2.966201855404      3.114346018704     -1.197880907127
 C        -3.100051056532      4.052040580674      0.717106571234
 O        -4.287700153377      3.428095330237      0.948346239805
 C        -2.492498628712      4.927815196875      1.612471291040
 H        -2.955729901777      5.161868562387      2.563004637580
 C        -1.283992875070      5.521002800331      1.285103291826
 H        -0.806712331596      6.202959839830      1.980028607272
 H         6.399523221931      6.717362714823      0.350313801726
 H         5.278714111548      5.438574746757      0.861233026754
 H         7.867178614703      4.143506850118     -1.430372873574
 H         7.946992476394      5.043990559487      0.094705984103
 H         6.283075440950      3.402098220198      1.073063440717
 H         7.863278128946      2.731340143262      0.619809349076
 C         6.112474005831      0.640972423077      1.118706607425
 H         6.650246230408      1.250656405594      1.832868437286
 C         5.650482813339     -0.611984380414      1.522080249042
 H         5.849749875772     -0.938329473877      2.534873503238
 H         4.101800995836     -2.207359394236      2.923151556808
 C         1.408500915271     -4.057407992365      0.855827488378
 Te        1.871607891982     -5.579682902042     -0.500380941702
 C         3.084297559565     -4.378809743027     -1.777318130324
 H         2.514600176776     -3.511773062037     -2.104499111973
 H         3.988957898624     -4.087144461546     -1.251391583332
 H         3.323250307071     -5.014989962183     -2.630180636335
 H        -3.272285023092     -0.644352120745     -1.876193529461
 C        -1.953545542783     -2.482535710401      0.626056529756
 H        -2.154841462992     -2.760028588347      1.655772405063
 C        -4.631646852142      0.094599542519      0.829693860695
 Te       -6.192291569254      0.012492566466     -0.560415253381
 C        -5.454117608941      1.583706531332     -1.798091726339
 H        -4.455984517738      1.329847630391     -2.148820891653
 H        -5.455425017406      2.515593661563     -1.239332264430
 H        -6.146164057714      1.638695079997     -2.639185163726
 C        -4.714227080380      3.255743916951      2.285303626820
 H        -5.382466247349      4.066795615534      2.591916957534
 H        -3.857457358080      3.233613867560      2.962847581441
 H         3.353540048444     -4.508302778473      3.435486798504
 H         3.690152376753     -5.010603734090      1.764994375742
 H        -6.315647681652      1.924764015031      1.696994768170
 H        -5.788978217476      1.760129212355      3.385733270793
 Cu       -0.992127907309     -1.078449457965      2.449791772995
