# Supplementary material for: Amphoteric chalcogen-bonding and halogen-bonding rotaxanes for anion or cation recognition
Source: Nat Chem. 2025 Feb 20;17(3):373–81. doi: 10.1038/s41557-025-01742-x (PMC11882458; doi:10.1038/s41557-025-01742-x)
Supplement: Supplementary file 2 — DFT-optimized geometries and Ɛ0 energies. [file 41557_2025_1742_MOESM2_ESM.zip › 03_M·3·TeMe_PBE0-D3(BJ)-def2-TZVP_acetonitrile(SMD)/Cu(I)·3·TeMe·ACN.xyz]

105
E(RPBE1PBE) =  -4562.87312438     A.U.
 C         1.691486242948      5.191870497832     -0.706413365818
 N         2.355303090112      4.186098546579      0.095556448935
 N         2.676602196407      4.456100567996      1.353451685214
 N         3.224738509772      3.396471258539      1.862317991204
 C         3.241073419068      2.408955775222      0.934035247780
 C         3.786537780597      1.083295441186      1.236418644112
 C         5.021020315888      0.966067217068      1.864479426102
 C         5.548874802807     -0.278136976456      2.210328869539
 C         6.909688354554     -0.353130435381      2.892008972211
 C         7.320322770920     -1.787506173228      3.203487504354
 H         8.296886739645     -1.783892862448      3.693963641835
 H         6.610874172411     -2.275803166480      3.876787369724
 H         7.405086742266     -2.392574951593      2.296901193779
 C         6.859341518121      0.432830051477      4.205451347550
 H         6.109872079229      0.013910302060      4.882542800652
 H         7.831842287367      0.387754668294      4.703850154480
 H         6.616396195117      1.484503631434      4.038129228892
 C         7.966354773294      0.266544249530      1.972744184729
 H         8.949221434789      0.221083263947      2.450356687812
 H         8.023507192719     -0.274073235349      1.023805696454
 H         7.746357552738      1.314148336882      1.755069875837
 C         4.801124115484     -1.409979635881      1.906481283303
 H         5.173091372108     -2.395325516984      2.155168030488
 C         3.559316906971     -1.313509339803      1.276781743568
 C         2.773956634295     -2.525083818890      1.024475887215
 N         2.545234576940     -3.433749933481      2.004054966231
 N         1.811612986998     -4.395314718879      1.536518178279
 N         1.574976402191     -4.143226230465      0.255874857352
 C         0.750040132328     -5.051129647487     -0.512034417373
 H         0.703907964152     -5.978735348636      0.057043850488
 C        -0.636920962745     -4.514992534814     -0.767423897515
 H        -0.602374038529     -3.582160606810     -1.343295112467
 O        -1.261962994548     -4.295509481266      0.475325565016
 C        -2.559427051117     -3.892842094784      0.462134307707
 C        -3.147220175549     -3.670914494384      1.708121357010
 H        -2.549698898352     -3.803011768448      2.603213787428
 C        -4.472947350838     -3.304417557043      1.799322419113
 H        -4.932789538760     -3.143336955423      2.767979255931
 C        -5.248649791012     -3.150464292253      0.647738003309
 O        -6.548686147158     -2.826711217642      0.840026539768
 C        -7.394892686929     -2.789401466512     -0.294828302389
 C        -8.805838703654     -2.548657771622      0.175914128035
 O        -9.005163633093     -1.273398627864      0.736761796594
 C        -9.229196550666     -0.270144703786     -0.226880987640
 C        -9.191953129074      1.076591391037      0.431145538319
 H        -9.841107373722      1.077373038048      1.319348222686
 H        -9.585802140458      1.825532177737     -0.271587190486
 O        -7.868068449621      1.388975580670      0.787229694810
 C        -7.767057312574      2.638010859696      1.418402409329
 H        -8.300331088593      2.633119586446      2.380399068676
 H        -8.214654521297      3.424367601164      0.792777433696
 C        -6.326073417581      2.959172233849      1.677330036630
 H        -6.269156706879      3.859871230468      2.299736135070
 H        -5.843012466059      2.134075017058      2.214267262987
 O        -5.685827241224      3.176247285387      0.433466017603
 C        -4.379877986629      3.531529634405      0.445325401637
 C        -3.616399419162      3.695007891931      1.599633085836
 H        -4.043397468288      3.528141476847      2.579711751336
 C        -2.287254255048      4.077996264293      1.501883197444
 H        -1.691542241294      4.209015056786      2.398379436469
 C        -1.700325938355      4.306109515055      0.263846975192
 O        -0.400874778510      4.703842618562      0.273270245159
 C        -2.457805692732      4.130164030829     -0.891263459755
 H        -2.031719543736      4.298303618777     -1.871694633511
 C        -3.785339412192      3.744035290336     -0.793548873785
 H        -4.379697310388      3.610692451974     -1.690604675057
 H       -10.211882959957     -0.412736564824     -0.699451427711
 H        -8.469222623097     -0.301840139034     -1.018467544576
 H        -9.051374797085     -3.277655460601      0.953093810254
 H        -9.487163967073     -2.715228631755     -0.669681675694
 H        -7.068821714960     -2.003725107361     -0.986051128513
 H        -7.357248864694     -3.747991295713     -0.827058463566
 C        -4.657754196971     -3.343049667153     -0.592907505646
 H        -5.226097170205     -3.220105080662     -1.505404135064
 C        -3.315477532402     -3.710832697080     -0.685794070324
 H        -2.887136828728     -3.859831197681     -1.668380768346
 H        -1.181293101941     -5.260455707532     -1.358249617224
 H         1.238924164289     -5.244852374683     -1.468486849625
 C         2.154001782305     -2.981152636359     -0.126994209759
 Te        2.192043961964     -2.302823238053     -2.109190263493
 C         4.302841616784     -2.058340011061     -2.145454798819
 H         4.609350124622     -1.397363589329     -1.340016825344
 H         4.755699543788     -3.042596608432     -2.046439436271
 H         4.538973930072     -1.623825027092     -3.115950739592
 H         5.576052263905      1.870882280461      2.083409652186
 C         3.055001531330     -0.064308224908      0.945641621691
 H         2.062200903781      0.024848564173      0.522349209554
 C         2.682530013898      2.913840248274     -0.228172213296
 Te        2.524889793078      2.138243259038     -2.166307490234
 C         4.559996019260      1.533202368061     -2.246671558209
 H         4.784329776354      0.886686687586     -1.403180109182
 H         5.176115138085      2.429851813005     -2.235134174236
 H         4.678954903064      0.998686216159     -3.188257043514
 H         1.779969944545      6.127005237475     -0.154902261216
 C         0.244438719516      4.855577161112     -0.968930598316
 H        -0.199602968689      5.670634825522     -1.551988911061
 H         0.158031410236      3.934712519516     -1.557329353682
 H         2.214973023593      5.289772392662     -1.659209758130
 Cu        1.154308139311      0.031726233156     -1.692202119040
 C        -1.648746887446      0.053583487040     -0.362975454340
 N        -0.619214525336      0.062012004500     -0.870312276480
 C        -2.938170354715      0.042660182649      0.273235539186
 H        -3.719352207189      0.121992175279     -0.485140399731
 H        -3.011995438551      0.890242001512      0.957998539905
 H        -3.063910410611     -0.890029493176      0.827867882354
