# Supplementary material for: Amphoteric chalcogen-bonding and halogen-bonding rotaxanes for anion or cation recognition
Source: Nat Chem. 2025 Feb 20;17(3):373–81. doi: 10.1038/s41557-025-01742-x (PMC11882458; doi:10.1038/s41557-025-01742-x)
Supplement: Supplementary file 2 — DFT-optimized geometries and Ɛ0 energies. [file 41557_2025_1742_MOESM2_ESM.zip › 03_M·3·TeMe_PBE0-D3(BJ)-def2-TZVP_acetonitrile(SMD)/Tl(I)·3·TeMe_endo_endo.xyz]

99
E(RPBE1PBE) =  -2962.42391703     A.U.
 C         0.605749935952      5.105380724700     -1.144678203653
 N         1.252061850248      4.232271498696     -0.186140586035
 N         1.443386651353      4.658225725788      1.054602418382
 N         1.958906090216      3.686316155101      1.739276803142
 C         2.104536956781      2.602794093277      0.936221601788
 C         2.678577951246      1.357149869914      1.446411902564
 C         3.786251436443      1.423641716331      2.286811573450
 C         4.362498843779      0.278980437984      2.834573343662
 C         5.596898869606      0.407341254842      3.717071271880
 C         6.081304922308     -0.943472079546      4.229790559406
 H         6.962181034205     -0.794522666599      4.859030213282
 H         5.320502928293     -1.445173763033      4.833465826225
 H         6.365348365470     -1.610631472987      3.411622292920
 C         5.268443887603      1.296130533286      4.919751842622
 H         4.464234343580      0.860175523710      5.518594002069
 H         6.150874341850      1.399526587992      5.557313169935
 H         4.958343936565      2.296614888669      4.610190245364
 C         6.722716954265      1.051641901060      2.902338081350
 H         7.619510161832      1.152559629342      3.519975184926
 H         6.974903836428      0.438160896539      2.032600847217
 H         6.443828953875      2.046575341742      2.547867802047
 C         3.788304653108     -0.947264894792      2.524250435967
 H         4.201780409539     -1.862888254686      2.925628604749
 C         2.676987642700     -1.042519454214      1.683610729161
 C         2.107799078613     -2.364293468254      1.417975225608
 N         1.891200607467     -3.253282962599      2.419013863201
 N         1.405125993444     -4.346490629111      1.919630164408
 N         1.303750940322     -4.190577111860      0.607205574450
 C         0.734820253948     -5.253509059792     -0.196875520432
 H         0.777365858425     -6.157234138479      0.410087366447
 C        -0.681594516383     -4.956711352062     -0.619097895448
 H        -0.723473314280     -4.002003167475     -1.154016742688
 O        -1.486088944228     -4.914237681767      0.538090432180
 C        -2.785740559111     -4.549921483121      0.384818953402
 C        -3.547243069919     -4.471021534494      1.551630798448
 H        -3.078682777092     -4.699010170555      2.502576187581
 C        -4.874238807680     -4.100716725950      1.496589473751
 H        -5.463526752442     -4.033570883269      2.404321188654
 C        -5.476952862301     -3.797202451527      0.273838714317
 O        -6.782122950540     -3.435777686181      0.317189023225
 C        -7.363133683634     -2.966180838414     -0.884792958935
 C        -8.745678902362     -2.457329669746     -0.605815759291
 O        -8.683806457957     -1.332479285866      0.234057182928
 C        -9.835965673239     -0.531760149818      0.147391848589
 C        -9.768728892216      0.580229510147      1.152899691295
 H        -9.724437163296      0.168786144418      2.172156649767
 H       -10.694596722782      1.167833147001      1.069064313851
 O        -8.639920203048      1.382733344131      0.909405633156
 C        -8.643227331571      2.564530812828      1.669588957243
 H        -9.001750084337      2.371967182071      2.690473750765
 H        -9.312133388880      3.310751480087      1.216437615808
 C        -7.249963054526      3.106990950651      1.786430062513
 H        -7.268526584596      3.985062415057      2.443392796552
 H        -6.594170092977      2.351372481812      2.234589757126
 O        -6.770656332197      3.454873877396      0.500258420350
 C        -5.466400666800      3.810549313107      0.400498617113
 C        -4.647388803145      4.096111517546      1.491629799947
 H        -5.026224065046      4.039854120360      2.503591774006
 C        -3.324518151664      4.456432432516      1.289665351787
 H        -2.684316994136      4.675572416493      2.136981231343
 C        -2.796180306368      4.539101005600      0.007635474022
 O        -1.492870624061      4.910473775522     -0.085245881059
 C        -3.611842987270      4.255686203696     -1.084422917097
 H        -3.229503467136      4.310291406664     -2.095776594689
 C        -4.935743617800      3.895104652453     -0.882031552754
 H        -5.572711296716      3.668500300707     -1.729833757762
 H       -10.742007149785     -1.121675642106      0.350762153618
 H        -9.928062818568     -0.116064061909     -0.866988665869
 H        -9.364436224991     -3.245040827218     -0.151777597692
 H        -9.196596419079     -2.195431659075     -1.573327069259
 H        -6.752019547955     -2.158185294609     -1.303779997115
 H        -7.424023710964     -3.775057103957     -1.623301621069
 C        -4.723125290446     -3.884070189028     -0.888211264805
 H        -5.158749319959     -3.664242428723     -1.853895973299
 C        -3.381795330980     -4.260981041278     -0.833085067293
 H        -2.822269379862     -4.321816624657     -1.757339109946
 H        -1.015904869239     -5.748484337021     -1.299513326635
 H         1.353047813086     -5.397826868392     -1.082251878338
 C         1.740200911704     -2.965265657996      0.226575170945
 Te        1.913050960916     -2.284002134332     -1.740386883520
 C         3.439762166310     -3.661963048813     -2.307285494621
 H         4.187388524290     -3.698223096146     -1.517435769037
 H         3.015887980168     -4.644897965352     -2.498812642760
 H         3.874758331247     -3.254102826953     -3.220056895087
 H         4.205342215349      2.398699789481      2.504304904072
 C         2.121163115848      0.112987415176      1.139696437530
 H         1.232957863084      0.050816834912      0.521005381558
 C         1.658435617425      2.947456940066     -0.328282983764
 Te        1.715344360485      1.892709488871     -2.129505170962
 C         3.222493275011      3.114408661727     -3.018337798785
 H         4.038566762527      3.233634003633     -2.308420856030
 H         2.810825349924      4.076719873986     -3.313498257714
 H         3.563169493102      2.565010090993     -3.896288153833
 H         0.720021493608      6.119446378146     -0.763251848946
 C        -0.852702482917      4.766349978640     -1.332842459135
 H        -1.270423596973      5.452937411650     -2.078029838813
 H        -0.963517405489      3.741056287264     -1.703698144641
 H         1.118885943542      5.029427443329     -2.102593960214
 Tl        4.406953620501     -0.011223462214     -1.072039946092
