# Supplementary material for: Amphoteric chalcogen-bonding and halogen-bonding rotaxanes for anion or cation recognition
Source: Nat Chem. 2025 Feb 20;17(3):373–81. doi: 10.1038/s41557-025-01742-x (PMC11882458; doi:10.1038/s41557-025-01742-x)
Supplement: Supplementary file 2 — DFT-optimized geometries and Ɛ0 energies. [file 41557_2025_1742_MOESM2_ESM.zip › 03_M·3·TeMe_PBE0-D3(BJ)-def2-TZVP_acetonitrile(SMD)/Tl(I)·3·TeMe_endo_exo.xyz]

99
E(RPBE1PBE) =  -2962.41807290     A.U.
 C        -0.605852781767      5.845580966949     -0.076640080482
 N        -1.282466357572      4.718887092511     -0.688486421287
 N        -1.591064929795      4.773287244151     -1.976239612738
 N        -2.136913218988      3.645935076396     -2.308167881315
 C        -2.184177102805      2.834988610832     -1.222488662444
 C        -2.765362751627      1.496150030948     -1.294745912970
 C        -3.862904604831      1.259534240176     -2.116806240664
 C        -4.452910752965     -0.000859873277     -2.207560719502
 C        -5.657942836508     -0.203188448513     -3.117794983330
 C        -6.169205115460     -1.638857871066     -3.084701847650
 H        -7.020993542572     -1.733341982833     -3.762670842821
 H        -5.404194673006     -2.349771479225     -3.408258139125
 H        -6.505778197950     -1.928043194474     -2.085498859652
 C        -5.258000672215      0.136707220915     -4.556458708358
 H        -4.449607633976     -0.514238274292     -4.900562549410
 H        -6.113845719583     -0.000354668826     -5.223398547501
 H        -4.922882950699      1.172325958167     -4.647269986578
 C        -6.790131792344      0.727294786699     -2.673785432125
 H        -7.659825333805      0.592114540994     -3.322932233231
 H        -7.094723391135      0.508671521567     -1.646420273683
 H        -6.492652632161      1.777047808361     -2.724833140171
 C        -3.922737121028     -1.029678170325     -1.437215323761
 H        -4.378515858771     -2.010117964261     -1.447945987294
 C        -2.813366493930     -0.819209409484     -0.618893582532
 C        -2.272234718517     -1.873107254910      0.237858779923
 N        -1.912366386621     -1.578785095386      1.511151109175
 N        -1.456930318733     -2.646355177015      2.090376759214
 N        -1.510038409135     -3.633751999359      1.213284396740
 C        -1.026272581593     -4.943695700987      1.611043407564
 H        -1.252962535652     -5.635219468551      0.799667990633
 C         0.448787081400     -4.919278388323      1.920076982941
 H         0.736399106864     -5.875473587742      2.371690107250
 O         1.145650527411     -4.707524863457      0.712110366851
 C         2.476664771053     -4.438620510684      0.774984517553
 C         3.127210390221     -4.273412705863     -0.448501077533
 H         2.559961553177     -4.377660821984     -1.366310526057
 C         4.471216338346     -3.968109499071     -0.489633665933
 H         4.974170800904     -3.829524877319     -1.440187069753
 C         5.200402376150     -3.815774453813      0.690635076202
 O         6.512816560650     -3.505320024088      0.556234249586
 C         7.175956887757     -2.997161894051      1.699172579655
 C         8.528837693123     -2.486442474052      1.300601322301
 O         8.396656927924     -1.440648079978      0.370965047465
 C         9.544036762095     -0.629228617151      0.304126230818
 C         9.511517660663      0.219972496968     -0.932712978662
 H         9.494674180421     -0.421401999163     -1.826437050290
 H        10.439200008706      0.810622241328     -0.962708662336
 O         8.383940220991      1.060762314624     -0.926642426871
 C         8.400659753650      1.971052009268     -1.997632384063
 H         8.734020868213      1.476174141195     -2.920812399711
 H         9.099262084267      2.795147899438     -1.791170386874
 C         7.023237095144      2.503588947117     -2.256085954571
 H         7.054740982847      3.126035670872     -3.158414969280
 H         6.328864689357      1.673224885272     -2.431308134694
 O         6.593311017529      3.264063714240     -1.142355040580
 C         5.325603416281      3.743225273348     -1.169141865729
 C         4.493866664598      3.702370374237     -2.286981576788
 H         4.831457369051      3.267348188429     -3.218347440767
 C         3.209389567768      4.219304409762     -2.215084932034
 H         2.558431728931      4.182252822906     -3.081529257981
 C         2.733457638290      4.783412811099     -1.038701920476
 O         1.462949668437      5.265605432570     -1.065611011111
 C         3.564693317021      4.831779458442      0.077376739452
 H         3.223749543389      5.268908253456      1.007064584208
 C         4.848600106569      4.313463395408      0.006135949423
 H         5.496319644465      4.344283044068      0.875240914685
 H        10.455216394239     -1.243010343542      0.261396381259
 H         9.609571485208      0.004378515695      1.200955222533
 H         9.138648529098     -3.298023048565      0.877429924482
 H         9.026573845809     -2.138300221588      2.216537433512
 H         6.583631284117     -2.185313313858      2.137601439751
 H         7.305501323970     -3.780634385990      2.455617359283
 C         4.558153045769     -3.994917719308      1.907654877735
 H         5.097428251669     -3.894081444311      2.840659501654
 C         3.201169762344     -4.312114950422      1.950335870534
 H         2.732048067194     -4.452910161284      2.915180550949
 H         0.657201977703     -4.119304412066      2.636878922858
 H        -1.574922399628     -5.252445368869      2.501824782160
 C        -2.014936194765     -3.217482375628      0.023034430761
 Te       -2.355240112796     -4.408563898127     -1.662256675003
 C        -0.322378066007     -4.523798111514     -2.295070954621
 H         0.080086610194     -3.516125398735     -2.372901763460
 H         0.248273329021     -5.127777781651     -1.596819317983
 H        -0.355167446307     -4.993470851267     -3.278673603819
 H        -4.267000392940      2.087885339143     -2.686502743651
 C        -2.228732053025      0.442015375954     -0.559419773310
 H        -1.336329110315      0.588278942213      0.036149401755
 C        -1.637320530486      3.525842389472     -0.151396682837
 Te       -1.449298106661      3.050338687857      1.877863468622
 C        -3.042860574201      4.320387889071      2.503499731092
 H        -3.941164130372      4.062568544166      1.946157767309
 H        -2.767755937606      5.361745875687      2.351669270732
 H        -3.183095841543      4.117307068172      3.565600825062
 H        -0.736392626230      6.683850425412     -0.760014344340
 C         0.858797467033      5.576407282400      0.170139313132
 H         1.301302404268      6.474234636753      0.617012965278
 H         0.981291567119      4.744977370895      0.872144591881
 H        -1.092432042162      6.084245069324      0.869818215086
 Tl       -3.699422052124      0.510152672612      2.369546325056
