# Supplementary material for: Amphoteric chalcogen-bonding and halogen-bonding rotaxanes for anion or cation recognition
Source: Nat Chem. 2025 Feb 20;17(3):373–81. doi: 10.1038/s41557-025-01742-x (PMC11882458; doi:10.1038/s41557-025-01742-x)
Supplement: Supplementary file 2 — DFT-optimized geometries and Ɛ0 energies. [file 41557_2025_1742_MOESM2_ESM.zip › 03_M·3·TeMe_PBE0-D3(BJ)-def2-TZVP_acetonitrile(SMD)/Tl(I)·3·TeMe_exo_exo.xyz]

99
E(RPBE1PBE) =  -2962.41705391     A.U.
 C        -2.293668681544      5.424995159906      1.259080184747
 N        -2.570056372495      4.005295909169      1.146082864130
 N        -2.426115679159      3.248291218227      2.226321697600
 N        -2.585983435266      2.014776859768      1.866766123738
 C        -2.853517585280      1.960557489071      0.537697116204
 C        -3.040255918892      0.662526425683     -0.105899779523
 C        -3.962432466511      0.440892145336     -1.119821535102
 C        -4.137804766595     -0.827655855908     -1.675078638623
 C        -5.120655668062     -1.005261944481     -2.825090363238
 C        -5.164150773208     -2.443567887585     -3.327403902192
 H        -5.862974584862     -2.512728920090     -4.164699615600
 H        -4.185132608259     -2.779798657169     -3.680061525508
 H        -5.503969353003     -3.135224896144     -2.552047376608
 C        -4.689483558073     -0.098876420741     -3.982801737181
 H        -3.689353756441     -0.366232356442     -4.335361899481
 H        -5.385532752465     -0.206488788699     -4.819497528389
 H        -4.676590207097      0.953570435759     -3.688861418437
 C        -6.524340231603     -0.603721941753     -2.364319458202
 H        -7.235504712003     -0.723181942052     -3.186550304105
 H        -6.856548410472     -1.231106204099     -1.532569778325
 H        -6.558300968179      0.438713187726     -2.039622924800
 C        -3.409771022352     -1.888766679725     -1.146930133821
 H        -3.556718709877     -2.892961829854     -1.521565584093
 C        -2.482025633476     -1.686468871555     -0.126304954013
 C        -1.737173307375     -2.774802680715      0.502859040181
 N        -1.485014145860     -2.725917095061      1.835354100295
 N        -0.795251213966     -3.764739993091      2.183982036900
 N        -0.577521388689     -4.488890505978      1.093914099698
 C         0.290071992138     -5.646534689989      1.196225917600
 C         1.735402961942     -5.231705400540      1.324585965047
 H         2.351048075128     -6.124605351925      1.483469511333
 O         2.096763068842     -4.574282301870      0.131068262113
 C         3.320796092190     -3.991712463145      0.060434435701
 C         3.614656774075     -3.332889348054     -1.134362840939
 H         2.870173314654     -3.317652451964     -1.922668246959
 C         4.832617998610     -2.712255396375     -1.308386823068
 H         5.061770063350     -2.201309355929     -2.236918247008
 C         5.790963270777     -2.730611677262     -0.292226905523
 O         6.961802030095     -2.107561328468     -0.564642392086
 C         7.929173807439     -2.034090376955      0.465597471193
 C         9.156250076516     -1.354491056371     -0.086120439237
 O         8.956195344928     -0.018789694217     -0.477058848895
 C         8.988432038138      0.899919277917      0.590560081143
 C         8.798352728218      2.288363365017      0.053533639129
 H         9.462346765792      2.437111745561     -0.810250416085
 H         9.085031211956      3.016542417913      0.826270980047
 O         7.454809451856      2.477240229049     -0.320180524486
 C         7.266102192244      3.659356710830     -1.055731901686
 H         7.765926413544      3.585694221376     -2.032458398912
 H         7.693851714641      4.522908670815     -0.526057912476
 C         5.800967968080      3.882948712273     -1.283424009033
 H         5.663998133235      4.639038971266     -2.065528386583
 H         5.333840265616      2.949292381936     -1.616990812656
 O         5.216775911254      4.326100494636     -0.071557091130
 C         3.882174652748      4.557621688621     -0.060073926577
 C         3.029692586823      4.309694722520     -1.134324377104
 H         3.408540682994      3.914707142155     -2.067697629691
 C         1.671879886713      4.561783778968     -1.012698425540
 H         1.005218443243      4.361064451713     -1.843995642134
 C         1.141949663030      5.068108407359      0.167705310021
 O        -0.201541562751      5.265871237484      0.186413731134
 C         1.995115172563      5.338480532201      1.234172572132
 H         1.619014574678      5.752793635714      2.160662025241
 C         3.351849511259      5.078518296801      1.115417354736
 H         4.018350240978      5.283360164111      1.945888088703
 H         9.959506378378      0.846738390142      1.103895241695
 H         8.205659858737      0.684508206872      1.330025581220
 H         9.486978392147     -1.892657821268     -0.978888686397
 H         9.954156416139     -1.425452975012      0.666484659527
 H         7.520084424460     -1.492861563071      1.326743676204
 H         8.213953520134     -3.039455914731      0.800189440503
 C         5.497962767157     -3.380041693769      0.898651225203
 H         6.216539476612     -3.412122408239      1.707033348311
 C         4.266681136747     -4.013018122821      1.073343538745
 H         4.071019080230     -4.519159283737      2.009967970899
 H         1.856694285103     -4.566335055388      2.186173114740
 C        -1.148530394057     -3.925039966457      0.001709785971
 Te       -1.049217508141     -4.694903628517     -1.943777807628
 C        -0.295827521713     -2.893487256282     -2.794583936862
 H        -1.059457609713     -2.119410107881     -2.764397333281
 H         0.598148714717     -2.590360934827     -2.253839252982
 H        -0.046886006068     -3.139434707800     -3.827152450421
 H        -4.552137886266      1.275158526197     -1.480841907412
 C        -2.272565176141     -0.402268131614      0.357265913835
 H        -1.480155008711     -0.220487891716      1.073841522497
 C        -2.846659316504      3.257659085901      0.049998771472
 Te       -3.144689897446      4.010136954952     -1.882509747162
 C        -1.707449527470      2.725665886837     -2.788670374995
 H        -2.053234805486      1.695089512413     -2.755954213249
 H        -0.755227345339      2.840976008419     -2.275514476114
 H        -1.624008797440      3.065131956302     -3.821329443544
 C        -0.810106504182      5.668987513648      1.393615629974
 H        -0.632847821206      6.733130902753      1.586348931122
 H        -0.421278706055      5.091684846612      2.238042898553
 H        -0.005753921260     -6.214058031986      2.078477932203
 H         0.137639297602     -6.264005893665      0.312516028765
 H        -2.695914502110      5.921805265376      0.377754695135
 H        -2.808287717023      5.802056204247      2.142823431670
 Tl       -2.979974970819     -0.566407650630      3.446085197390
