# Supplementary material for: Amphoteric chalcogen-bonding and halogen-bonding rotaxanes for anion or cation recognition
Source: Nat Chem. 2025 Feb 20;17(3):373–81. doi: 10.1038/s41557-025-01742-x (PMC11882458; doi:10.1038/s41557-025-01742-x)
Supplement: Supplementary file 2 — DFT-optimized geometries and Ɛ0 energies. [file 41557_2025_1742_MOESM2_ESM.zip › 04_M·8·ChB3’_PBE0-D3(BJ)-def2-TZVP_acetonitrile(SMD)/Ag(I)·8·ChB3’.xyz]

131
E(RPBE1PBE) =  -3872.32095225     A.U.
 C        -6.205521736077      0.610707266417      1.702977252383
 C        -7.611352476440      0.722536204887      2.279168010777
 C        -7.986660326192      2.162475738813      2.608310324134
 H        -9.000855570166      2.186255556086      3.014594511078
 H        -7.317539350410      2.595775085129      3.356340316588
 H        -7.968378132486      2.800613674990      1.720799349064
 C        -7.697454840800     -0.107625006665      3.563106543327
 H        -6.986742006911      0.255387346332      4.310605233324
 H        -8.703568047834     -0.035930504857      3.985847146788
 H        -7.485624264473     -1.162827830558      3.376869856612
 C        -8.614866548966      0.179540195588      1.257499123965
 H        -9.630408225144      0.251969942640      1.657006810474
 H        -8.573402016151      0.752731171805      0.327032596341
 H        -8.420623837299     -0.868918144689      1.020316901064
 C        -5.386765894981      1.716425240725      1.508769454358
 H        -5.728147750172      2.705845735604      1.783138959052
 C        -4.106391321709      1.588221370273      0.966950494448
 C        -3.237254574165      2.765271404959      0.885394797011
 N        -3.112306579997      3.602538654415      1.944869377229
 N        -2.283018462988      4.553096832237      1.648274863459
 N        -1.872924366889      4.365424096560      0.400857334319
 C        -0.950199146177      5.313126501755     -0.188985399439
 C         0.456904201129      4.786997367237     -0.329727470540
 H         1.072411598208      5.603413603000     -0.723756652633
 H         0.503241052869      3.953703368681     -1.041366223466
 O         0.906828097303      4.370392929426      0.937231348184
 C         2.199604446297      3.960168672283      1.040858739904
 C         2.593740455658      3.479794307103      2.290213176151
 H         1.865264911156      3.437109896654      3.092211172221
 C         3.892370175523      3.070681149467      2.502695261334
 H         4.196944973287      2.691837798306      3.471654473402
 C         4.834334466992      3.129267825393      1.473111174720
 O         6.084595117119      2.711752373946      1.781189213155
 C         7.076042462868      2.782731560847      0.773123448458
 C         8.378755698505      2.298787147751      1.356595860439
 H         8.572573179493      2.837626796223      2.288264603688
 O         8.391968298633      0.927227852188      1.672035358596
 C         8.675963574600      0.100694303505      0.566889212914
 C         8.600340330321     -1.340124668429      0.980890225278
 H         9.192647306516     -1.493960849793      1.894902979659
 O         7.259541258232     -1.703323580577      1.197932023474
 C         7.124718772761     -3.015749914391      1.679785326115
 H         7.616914565478     -3.117365564879      2.657950597558
 C         5.671798320728     -3.349382156023      1.847177899034
 H         5.583134225741     -4.281263877987      2.418533637117
 H         5.167902893162     -2.549261634088      2.400159761126
 O         5.088504831413     -3.503778797167      0.565915653803
 C         3.767045687159     -3.790035034435      0.501069682537
 C         2.936092215385     -3.937691444566      1.610476975133
 H         3.320701804436     -3.819080375019      2.614637415900
 C         1.591324565507     -4.226366293320      1.436447505158
 H         0.943035742530     -4.335659826697      2.298686338195
 C         1.052957366470     -4.374830057421      0.164777066429
 O        -0.275098423576     -4.663954763357      0.097813707873
 C        -0.871437041619     -4.707023693275     -1.176599587157
 C        -2.346109213355     -4.970260608662     -0.996596260337
 N        -3.010361463248     -3.936944009417     -0.230032442810
 N        -3.352988240357     -4.169155286824      1.031142227042
 N        -3.903052697788     -3.093124311174      1.501140371666
 C        -3.902057000884     -2.132440900771      0.543876377376
 C        -4.434266018715     -0.792312059670      0.809988134695
 C        -3.328271610317     -2.672597043759     -0.593309811169
 Te       -3.123278245582     -1.914573921724     -2.531670776197
 C        -5.079017803222     -1.086917966574     -2.597353077879
 H        -5.214560721974     -0.381205561948     -1.783577365166
 H        -5.789658982986     -1.908475754593     -2.535300149370
 H        -5.155113333683     -0.587203503646     -3.562425008149
 H        -2.509535090227     -5.903740939234     -0.459378140011
 H        -2.819382102158     -5.038034702942     -1.977900071155
 H        -0.706522917271     -3.760494363531     -1.707085905315
 H        -0.451530296643     -5.515049399730     -1.786651115253
 C         1.881452379036     -4.231446246580     -0.945208484338
 H         1.494404864004     -4.342297851214     -1.949635834711
 C         3.225934764494     -3.941801678384     -0.770591163365
 H         3.870198536165     -3.812959935957     -1.632056480534
 H         7.596989295240     -3.732452891117      0.991857408142
 H         9.041960031398     -1.960501399589      0.187166343622
 H         9.689024024860      0.307946182688      0.192261841553
 H         7.972133540752      0.280560269079     -0.256477674909
 H         9.184932918242      2.543017097204      0.651170782990
 H         7.202910138429      3.819819608418      0.437703134318
 H         6.781772000034      2.178558197678     -0.092261755956
 C         4.441376731666      3.596896300708      0.227418854579
 H         5.143153075166      3.650115834058     -0.594416198859
 C         3.125620653109      4.006764109655      0.010069878092
 H         2.852460065539      4.364519680697     -0.973946736635
 H        -0.966410536059      6.187156965119      0.460733255341
 H        -1.321857978299      5.598509130944     -1.174912965196
 C        -2.435163254935      3.254506072444     -0.132388024803
 Te       -2.186801642898      2.685062977707     -2.128463901843
 C        -4.267617339639      2.503619229511     -2.514949559418
 H        -4.715864516828      1.835506954609     -1.785725604413
 H        -4.708052383851      3.497315012074     -2.469929974649
 H        -4.348491828094      2.091647772827     -3.520186317428
 C        -3.642333799103      0.333135444688      0.605729193441
 H        -2.626347298690      0.220019461813      0.245980266639
 C        -5.703626465276     -0.643765960223      1.354193620095
 H        -6.306713985824     -1.531193799017      1.507247041926
 C         4.680099124744     -0.094799683548     -0.528543421129
 C         3.484681924849     -0.308558786288      0.324771807806
 N         3.597887452029     -0.347380032112      1.667941371954
 N         2.423042106635     -0.524788046252      2.191768143867
 N         1.539891962527     -0.600090790977      1.208353198413
 C         0.145747742746     -0.797840289210      1.557467834375
 H         0.097708230725     -1.686908721016      2.187043321387
 C        -0.431955389419      0.403838747523      2.292445251401
 C        -1.586384993577      0.008646692443      3.181276376605
 O        -1.091756313337     -0.747662092316      4.262684211414
 C        -2.132572789303     -1.291166206135      5.033066684450
 H        -1.682107573376     -1.860791225826      5.847552006629
 H        -2.770623685232     -0.505027095999      5.460119455653
 H        -2.765110625825     -1.961596132236      4.434889130231
 H        -2.103361074344      0.906246213320      3.549717721945
 H        -2.322727724644     -0.586746746546      2.627072169750
 H         0.343870530998      0.854332844270      2.915984131717
 H        -0.759373007074      1.163007216366      1.577611755954
 H        -0.399988241161     -1.000288784996      0.635370285419
 C         2.147975923900     -0.467284266360      0.004281025470
 Te        1.279345142799     -0.583357219575     -1.892188849390
 C         1.955934445964      1.337958241207     -2.503428944173
 H         1.681478812589      2.063519186695     -1.742502878818
 H         3.032998556122      1.299687502395     -2.652057148608
 H         1.444987409201      1.552981676570     -3.441683314803
 H         5.556900997700     -0.480801134418      0.004788819775
 H         4.833630199605      0.983123618959     -0.691318680660
 O         4.515312580644     -0.741223836539     -1.765322592309
 C         5.618291148826     -0.529118696086     -2.608498855563
 H         6.532629324309     -0.967895448402     -2.188168105053
 H         5.792761491196      0.542008591267     -2.779847404455
 H         5.400780952119     -1.010782173070     -3.562847036212
 Ag       -1.368932547024      0.083945718216     -1.818459164803
