# Supplementary material for: Amphoteric chalcogen-bonding and halogen-bonding rotaxanes for anion or cation recognition
Source: Nat Chem. 2025 Feb 20;17(3):373–81. doi: 10.1038/s41557-025-01742-x (PMC11882458; doi:10.1038/s41557-025-01742-x)
Supplement: Supplementary file 2 — DFT-optimized geometries and Ɛ0 energies. [file 41557_2025_1742_MOESM2_ESM.zip › 04_M·8·ChB3’_PBE0-D3(BJ)-def2-TZVP_acetonitrile(SMD)/Cu(I)·8·ChB3’.xyz]

131
E(RPBE1PBE) =  -5365.62846039     A.U.
 C        -5.933300985776      0.359976491401      2.063964232446
 C        -7.278125162687      0.432805269463      2.775898492035
 C        -7.689899377821      1.867249786668      3.084959336036
 H        -8.656431168938      1.862378890802      3.594878789738
 H        -6.969704479435      2.364145324200      3.740244713347
 H        -7.795766909300      2.464881134152      2.175641561033
 C        -7.189587917800     -0.342211256340      4.093980094176
 H        -6.423109840104      0.084683984219      4.746756365333
 H        -8.148332741342     -0.296297238307      4.618204023262
 H        -6.947515953580     -1.394413196137      3.928484311891
 C        -8.352147351090     -0.201485200369      1.887300986662
 H        -9.323380239922     -0.159338559401      2.388324199541
 H        -8.436218451048      0.331174672569      0.935873706019
 H        -8.129852776734     -1.249177637866      1.672354693994
 C        -5.192647105683      1.490746787095      1.744545209497
 H        -5.557459382051      2.475733713517      2.003710664711
 C        -3.960024768866      1.397060394095      1.094269767941
 C        -3.185571419035      2.619788180391      0.869264640240
 N        -3.083606900432      3.559403790152      1.841792204469
 N        -2.373789843721      4.552964612090      1.408090939825
 N        -2.020065831508      4.289543765765      0.157129754178
 C        -1.263704214269      5.278995783284     -0.582676147257
 C         0.170742076882      4.890982188208     -0.834141581244
 H         0.651814865035      5.731123954416     -1.347498526976
 H         0.237006301955      4.013104645300     -1.487889993145
 O         0.788456352774      4.624702452764      0.403015723739
 C         2.111918385538      4.312729904068      0.379798318293
 C         2.683780264773      3.944614692621      1.597588591970
 H         2.060306375629      3.909976306509      2.484129118274
 C         4.022567891869      3.621625156676      1.670336934579
 H         4.463958677675      3.319768815115      2.613303238937
 C         4.824483670492      3.656903602758      0.527864069798
 O         6.123737215424      3.311273001171      0.690006532781
 C         6.893971125374      3.102876530311     -0.479275321792
 C         8.174774254139      2.414959891175     -0.107810397182
 H         8.767974230521      3.036911675364      0.577776384635
 O         7.889083109923      1.172858751801      0.485439401506
 C         8.925615052672      0.233632744062      0.341072067810
 C         8.723509547335     -0.899399798337      1.304304150656
 H         8.755360569722     -0.518280446703      2.335688021469
 O         7.489613690976     -1.531436768451      1.068537164279
 C         7.289177056727     -2.630880158184      1.922440914840
 H         7.656638774266     -2.403189810850      2.932816226972
 C         5.829078710618     -2.946062333668      2.049356434010
 H         5.707347352932     -3.718045112744      2.819197644839
 H         5.280732120601     -2.050338777722      2.361067428138
 O         5.332303537786     -3.408499657959      0.806888806346
 C         4.011201986059     -3.697894059213      0.735991148921
 C         3.142589940117     -3.675596570342      1.825883845986
 H         3.490054291214     -3.398381573239      2.811936887923
 C         1.806647019720     -4.003019976285      1.654527800517
 H         1.129980727159     -3.986500340035      2.501535107326
 C         1.313800449319     -4.354980492718      0.405209512144
 O        -0.005621055144     -4.681056373274      0.346227187400
 C        -0.588652551285     -4.849141461586     -0.923821601815
 C        -2.051483567191     -5.159914237167     -0.720850101877
 N        -2.732367401322     -4.134078913441      0.039757168339
 N        -3.075432049069     -4.365532471843      1.299831534610
 N        -3.631247118566     -3.290754374241      1.766742716020
 C        -3.631913247276     -2.331973989833      0.807528426822
 C        -4.184795060134     -1.001050610079      1.065960257696
 C        -3.052498592096     -2.872258207028     -0.327024602888
 Te       -2.846206150065     -2.127905490823     -2.269422544306
 C        -4.883519525440     -1.535433480359     -2.420209568611
 H        -5.126267449028     -0.850813286976     -1.612080045169
 H        -5.499204389300     -2.431668598218     -2.382467899755
 H        -4.982041258406     -1.043719305378     -3.387351794448
 H        -2.176048042481     -6.086680522001     -0.162285139033
 H        -2.536602231880     -5.261497421736     -1.693105557921
 H        -0.460159192126     -3.939463154319     -1.524393318645
 H        -0.135746927250     -5.684540412383     -1.469281764460
 C         2.176697480705     -4.370193901072     -0.687342799349
 H         1.823141929953     -4.633711152752     -1.675714627371
 C         3.513229339991     -4.044885649214     -0.515210151880
 H         4.186685076392     -4.049065958175     -1.364414919017
 H         7.842730563319     -3.508261990110      1.557081072420
 H         9.557299322730     -1.607110299201      1.183073256612
 H         9.902351311318      0.687249364507      0.561263735100
 H         8.955051491692     -0.140168769545     -0.693029703839
 H         8.754854937947      2.288613895041     -1.031921317426
 H         7.123684434851      4.058693827677     -0.966474092904
 H         6.338070185966      2.478766627122     -1.186570947236
 C         4.257013283960      4.026638944815     -0.683283009717
 H         4.850356313334      4.067609586062     -1.587220224483
 C         2.903234960436      4.349027530742     -0.758115315648
 H         2.490177600758      4.627743327826     -1.718393494751
 H        -1.313965582673      6.192291492102      0.008618227680
 H        -1.756142805802      5.451792758964     -1.541495511142
 C        -2.494274760268      3.084245748154     -0.237586315688
 Te       -2.290999451534      2.324512088541     -2.176952850113
 C        -4.384279479119      2.099520160890     -2.471771608218
 H        -4.795952046447      1.466543974808     -1.690773431641
 H        -4.835306654954      3.089558130772     -2.462923188817
 H        -4.500605390240      1.634352904601     -3.450009864902
 C        -3.464007051952      0.148088765436      0.752582931048
 H        -2.465587873296      0.057501982473      0.330092460059
 C        -5.407573057962     -0.883779824861      1.715313675152
 H        -5.950655145829     -1.790022602204      1.956041823548
 C         4.480590845521      0.213730851155     -0.583576739387
 C         3.403417382802     -0.047240355663      0.402234839483
 N         3.646565426396     -0.002272215551      1.728470637081
 N         2.544639299469     -0.238775686364      2.374635857052
 N         1.581946241893     -0.436104663638      1.485484442353
 C         0.239286321941     -0.689207298538      1.970724842660
 H         0.323164169347     -1.442614076015      2.753825175370
 C        -0.411148114973      0.572761868778      2.516862089575
 C        -1.550696049946      0.250305270504      3.453303551669
 O        -1.028909134431     -0.317458871781      4.632998899192
 C        -2.049890152790     -0.774316950699      5.481823700545
 H        -1.580099578328     -1.196626114813      6.371618773409
 H        -2.716695968700      0.044155681210      5.786765650490
 H        -2.657313239334     -1.550609402031      4.996118448454
 H        -2.113446942741      1.164518237755      3.689259315928
 H        -2.252916408886     -0.453397984104      2.987826941915
 H         0.334773473234      1.156328402608      3.063089923022
 H        -0.776066553395      1.193565208439      1.694558163287
 H        -0.336997478265     -1.113220766522      1.148074603642
 C         2.058142220667     -0.323199993038      0.224791768864
 Te        1.015407061023     -0.629031678477     -1.563484867536
 C         1.659904565301      1.196792424271     -2.444942588036
 H         1.450656350956      2.011338501372     -1.756216281315
 H         2.720384130870      1.129607933174     -2.677010087873
 H         1.076986669828      1.306324899319     -3.359035980678
 H         5.450796010617      0.122534333394     -0.078895117868
 H         4.399027830072      1.245464611612     -0.956300294134
 O         4.379891696247     -0.684611484386     -1.661762054003
 C         5.346000708067     -0.413406938000     -2.644797174982
 H         6.363396249052     -0.514395257188     -2.244403016020
 H         5.232054444366      0.600761131721     -3.052006428554
 H         5.208238792608     -1.136388083048     -3.449941484539
 Cu       -1.504032252546     -0.033804584041     -1.576217233864
