# Supplementary material for: Amphoteric chalcogen-bonding and halogen-bonding rotaxanes for anion or cation recognition
Source: Nat Chem. 2025 Feb 20;17(3):373–81. doi: 10.1038/s41557-025-01742-x (PMC11882458; doi:10.1038/s41557-025-01742-x)
Supplement: Supplementary file 2 — DFT-optimized geometries and Ɛ0 energies. [file 41557_2025_1742_MOESM2_ESM.zip › 04_M·8·ChB3’_PBE0-D3(BJ)-def2-TZVP_acetonitrile(SMD)/Tl(I)·8·ChB3’.xyz]

131
E(RPBE1PBE) =  -3897.84665096     A.U.
 C         2.481122289177      5.226321872610      1.198461608574
 N         2.921808433806      3.884906011095      1.520973080175
 N         2.977957989060      3.507311784248      2.789676724431
 N         3.316790147557      2.254445666973      2.824561816025
 C         3.486500846693      1.808025879377      1.558994070359
 C         3.837784356755      0.420197425272      1.244772215772
 C         4.957487715319      0.141398661560      0.468015871936
 C         5.288790292703     -1.165248528760      0.105424451518
 C         6.516677881763     -1.420177003827     -0.757934401740
 C         6.708105368725     -2.902021743981     -1.058392227713
 H         7.594368326730     -3.031134226578     -1.684280918339
 H         6.855762230031     -3.485651207007     -0.145994992038
 H         5.853633195140     -3.318647327980     -1.599143393624
 C         7.761082269442     -0.898633091162     -0.035124123913
 H         7.900589345513     -1.411273570584      0.920436165257
 H         8.648766821856     -1.073335491267     -0.649249492092
 H         7.693188742354      0.173833776270      0.160839576126
 C         6.351059188588     -0.674356407228     -2.085551027383
 H         7.233088963750     -0.829695917514     -2.712999759504
 H         5.476998172448     -1.042095266480     -2.631461824837
 H         6.230292994344      0.400550387637     -1.933527217006
 C         4.447413447475     -2.187276948658      0.530225066713
 H         4.673159448008     -3.211752865271      0.275293742396
 C         3.297970988518     -1.926888313612      1.281704653704
 C         2.354320673132     -3.005074319203      1.576744176841
 N         1.710538457506     -3.117019401381      2.762557736980
 N         0.902291471074     -4.132409139169      2.714733213308
 N         1.001801102043     -4.680211041402      1.512482945672
 C         0.192770078238     -5.829956929020      1.157999132981
 H        -0.105168395888     -6.312510607044      2.088327706589
 C        -1.014502861228     -5.466684384776      0.328042927027
 H        -0.724672866621     -4.738731979855     -0.434705086080
 O        -2.016021483426     -4.946006707495      1.175942340556
 C        -3.154992977668     -4.491501674147      0.584506458048
 C        -4.252662490059     -4.292961013137      1.421887209037
 H        -4.158196409983     -4.525027443044      2.476817319529
 C        -5.434867331068     -3.788327007565      0.920241973971
 H        -6.279726399946     -3.613525209665      1.576840757540
 C        -5.549723537359     -3.465730211613     -0.432181001780
 O        -6.729814716579     -2.938183564651     -0.839778762030
 C        -6.724478982732     -2.222909996558     -2.063786464803
 C        -7.909803263307     -1.303550671195     -2.109654890408
 O        -7.801868909210     -0.351403080688     -1.083006546204
 C        -8.570903030825      0.802776617323     -1.309804116997
 C        -8.580923585660      1.648953191765     -0.069931294329
 H        -8.982988763487      1.062209715614      0.769016611338
 H        -9.253975244409      2.504230298815     -0.232497005314
 O        -7.278707259154      2.084512714317      0.230761943595
 C        -7.212270065475      2.754823680510      1.463519251047
 H        -7.746048790182      2.183342263358      2.236361184667
 H        -7.685865697784      3.745618692850      1.396042216937
 C        -5.786965047834      2.888616440714      1.909260844117
 H        -5.776168712667      3.244139635118      2.946870871569
 H        -5.294421461980      1.910066866122      1.871519035392
 O        -5.113933454937      3.807687815419      1.069705118331
 C        -3.793869974909      4.007301794859      1.297046864185
 C        -3.081122861446      3.431525125236      2.346392573825
 H        -3.562928384397      2.766134930611      3.050330425226
 C        -1.727288761823      3.696845585343      2.493003113849
 H        -1.167436770143      3.241096629571      3.302066522994
 C        -1.065814534745      4.532197644554      1.604608523399
 O         0.259147200870      4.736419714231      1.833680766522
 C        -1.776069290069      5.110492829819      0.555641465372
 H        -1.285606673781      5.762787317643     -0.155770249111
 C        -3.127880419205      4.845879445739      0.409147487605
 H        -3.682132998789      5.283382431681     -0.413253692172
 H        -9.611604284621      0.541347654482     -1.550868010867
 H        -8.162622483444      1.370493269708     -2.159335035648
 H        -8.848111286938     -1.869410121505     -2.014163170199
 H        -7.910539810642     -0.819913953341     -3.096701646546
 H        -5.806321279374     -1.630848365427     -2.140227744410
 H        -6.766818127457     -2.913179031483     -2.915073764728
 C        -4.469530598256     -3.693532851952     -1.272820655720
 H        -4.535022169182     -3.474467377069     -2.330822912462
 C        -3.276789208306     -4.206035909191     -0.767787813689
 H        -2.455563205629     -4.368950533809     -1.452956594821
 H        -1.383100814520     -6.365609898988     -0.179727604404
 H         0.820480294654     -6.517518116436      0.591320377987
 C         1.902609189914     -4.019148830187      0.744611129433
 Te        2.290155821349     -4.447139446549     -1.267132581835
 C         3.885333501733     -5.815254608605     -0.903039982061
 H         4.671543847724     -5.330476326107     -0.328801648504
 H         3.497491469505     -6.685838912846     -0.378378122522
 H         4.257329626592     -6.102244980808     -1.886918143843
 H         5.584579795177      0.964895169965      0.150896347339
 C         3.007081032724     -0.619544712861      1.660946480494
 H         2.116880837983     -0.403328572970      2.240872271799
 C         3.238283209161      2.859630185517      0.692920349990
 Te        3.227468015586      2.934129724663     -1.393984623083
 C         5.299540595126      3.379450584921     -1.622379621468
 H         5.903383769896      2.596166736675     -1.171564027991
 H         5.504843019099      4.346346313593     -1.167960570646
 H         5.473573498195      3.422430943486     -2.697837929939
 H         2.645102805150      5.826144021071      2.092995197670
 C         1.030069767216      5.272483183351      0.782706280566
 H         0.767762712393      6.317797426650      0.583544525725
 H         0.872633789029      4.693710656630     -0.134565048973
 H         3.099370503322      5.616663264938      0.389432975342
 Te       -0.292630319284      1.303134219243     -0.648469342306
 C        -2.039980149952      0.376128338833      0.025836722364
 N        -2.124503561231     -0.331257472405      1.176805765737
 N        -3.363872911744     -0.754889620178      1.387754284626
 N        -4.097940641101     -0.339963454042      0.402009596603
 C        -1.092503880868     -0.666601943836      2.140129450798
 C        -1.449826901863     -0.174024749910      3.529528584995
 C        -0.377524629270     -0.495243637908      4.538813473809
 H        -0.720164357366     -0.212803243640      5.544588963133
 H        -0.170363258825     -1.575788355613      4.552567295333
 O         0.793235112851      0.215779903964      4.213219548187
 C         1.835067301665     -0.040790275009      5.119688466892
 H         1.552273998918      0.249410730508      6.141139463846
 H         2.109306409004     -1.103978845272      5.125309002788
 H         2.695284440179      0.550799742181      4.806591819101
 H        -2.382259469320     -0.643537805411      3.850722242896
 H        -1.616171870745      0.906303587540      3.501916678464
 H        -0.964825673472     -1.751974701774      2.135563475516
 H        -0.165360666428     -0.215718576128      1.789143542864
 C        -3.335520518934      0.359167008261     -0.465301688223
 C        -3.934859436423      0.943039822331     -1.691873192065
 H        -5.026622233985      0.877733044327     -1.594534461677
 O        -3.524728976646      2.279353073014     -1.842035998181
 C        -4.170204859308      2.900876342462     -2.922797809961
 H        -5.255895367882      2.949059218932     -2.763380158501
 H        -3.777422212575      3.915241463330     -3.003554549765
 H        -3.981326716809      2.370271095670     -3.866420353041
 H        -3.648969290084      0.361661773275     -2.582454572126
 C        -0.648231592157      0.955274781227     -2.718094658385
 H        -0.827927880375     -0.104560786811     -2.885452071941
 H        -1.487303434052      1.564202908033     -3.044346855375
 H         0.266283153240      1.267171151474     -3.223842286607
 Tl        2.538403708527     -0.649228387613     -1.692171357077
