# Supplementary material for: Amphoteric chalcogen-bonding and halogen-bonding rotaxanes for anion or cation recognition
Source: Nat Chem. 2025 Feb 20;17(3):373–81. doi: 10.1038/s41557-025-01742-x (PMC11882458; doi:10.1038/s41557-025-01742-x)
Supplement: Supplementary file 2 — DFT-optimized geometries and Ɛ0 energies. [file 41557_2025_1742_MOESM2_ESM.zip › 05_M·8·XB3’_PBE0-D3(BJ)-def2-TZVP_acetonitrile(SMD)/Ag(I)·8·XB3’.xyz]

119
E(RPBE1PBE) =  -3841.68452939     A.U.
 C        -6.331653904929      0.109241984158      1.991203029591
 C        -7.600471265633      0.076378530460      2.834380167317
 C        -8.106435992412      1.474438359547      3.169822141961
 H        -9.019767954842      1.393538142912      3.764364010517
 H        -7.377864893031      2.041438087899      3.755206018776
 H        -8.343986886295      2.047297619747      2.269439748713
 C        -7.309195840705     -0.661943778539      4.144555408464
 H        -6.525209575647     -0.153073115107      4.712265221101
 H        -8.211150831676     -0.695069897579      4.762290350769
 H        -6.985814560227     -1.689798487462      3.965412254768
 C        -8.697675365054     -0.666695619082      2.067400826810
 H        -9.612246695274     -0.701926458965      2.666075239295
 H        -8.926750845595     -0.160904697080      1.125283146706
 H        -8.405501432170     -1.694259133738      1.839874714758
 C        -5.708260135517      1.297068338181      1.628039357052
 H        -6.111622046101      2.248055999293      1.949283304590
 C        -4.541139698511      1.298023336287      0.862238797228
 C        -3.818994104680      2.549032415712      0.634562301197
 N        -3.715719353801      3.486158752689      1.609905501303
 N        -2.971053843929      4.464713211821      1.200213759078
 N        -2.577458275055      4.196121840149     -0.037518092891
 C        -1.718959815722      5.128139655574     -0.739839798596
 C        -0.288769800619      4.662915504001     -0.864409881418
 H         0.254490939996      5.445926246240     -1.404271341756
 H        -0.221754893821      3.734089214714     -1.442635714207
 O         0.240169640480      4.471312448809      0.427576894420
 C         1.572668262173      4.214432837107      0.528058154581
 C         2.056111972365      3.953528896505      1.811083960274
 H         1.361330387360      3.939832743745      2.643435033509
 C         3.399101274329      3.721525915505      2.018996299867
 H         3.771365693305      3.512332122627      3.015510589738
 C         4.300558466588      3.747714054713      0.952027638695
 O         5.599847396400      3.518638316244      1.257810994532
 C         6.525169599035      3.437970163219      0.189673160404
 C         7.811477297742      2.843322675184      0.685260199472
 H         8.243322043720      3.457662669969      1.488108424094
 O         7.588987700861      1.531051433816      1.142445062719
 C         8.739264043776      0.721657469861      1.086200304366
 C         8.561948932563     -0.498549531257      1.943293324482
 H         8.388504918141     -0.193539855191      2.985605508397
 O         7.482288579755     -1.275960108484      1.486987840086
 C         7.293327073406     -2.442441295008      2.253719078130
 H         7.621345870645     -2.277608375566      3.288532257606
 C         5.843100730314     -2.827156073875      2.319549089700
 H         5.739258663442     -3.649067962455      3.039046076740
 H         5.248097346747     -1.977174563545      2.671071252358
 O         5.392468955087     -3.234808559845      1.040780772327
 C         4.077740454041     -3.535422859773      0.907710753726
 C         3.183058130517     -3.646549280814      1.971409560403
 H         3.504510555361     -3.477078249204      2.990462634141
 C         1.856107354504     -3.969890064308      1.732436107037
 H         1.160142943354     -4.052057393018      2.559878253892
 C         1.394146329537     -4.183117982544      0.439915882229
 O         0.074921660893     -4.495088390224      0.311060618598
 C        -0.453182133180     -4.584887138979     -0.992590422974
 C        -1.903262196615     -4.991197782149     -0.896679302552
 N        -2.722793020976     -4.047308296829     -0.162904022522
 N        -3.131115327590     -4.341220083420      1.064926921554
 N        -3.838017158567     -3.348242428437      1.504899428212
 C        -3.901110650581     -2.376380609186      0.560419889505
 C        -4.583269152424     -1.109940509399      0.824376018118
 C        -3.178756107789     -2.828981919929     -0.527831975237
 I        -2.911907871613     -2.041708404144     -2.400953345261
 H        -2.003089674711     -5.942373851610     -0.375457548281
 H        -2.309631073867     -5.097210142879     -1.903555062910
 H        -0.348783304168     -3.627205014662     -1.515270896798
 H         0.061615222682     -5.354292421766     -1.578909862084
 C         2.285147219453     -4.072925984176     -0.624392565822
 H         1.960849238333     -4.225312705219     -1.645397495623
 C         3.613163849445     -3.752192577803     -0.384818882233
 H         4.304314490500     -3.647120165672     -1.212688382072
 H         7.890644453812     -3.269573060362      1.844251115523
 H         9.500358349756     -1.072556756718      1.914292073640
 H         9.617435844846      1.263879745027      1.464189992336
 H         8.946738584332      0.433578430505      0.045054358849
 H         8.515231476173      2.852004338989     -0.158087757732
 H         6.721243835644      4.436658464721     -0.220506739008
 H         6.125534209024      2.810182961147     -0.610424209428
 C         3.819475936760      3.997401292362     -0.325443038828
 H         4.485771349278      4.028065183833     -1.177168356777
 C         2.458596768493      4.219446035182     -0.538385165326
 H         2.120539367999      4.409388078656     -1.548605249879
 H        -1.771101034595      6.060757690855     -0.179672222915
 H        -2.125441629851      5.293506624936     -1.738702615734
 C        -3.082510799947      3.010079750700     -0.440500545128
 I        -2.850067271421      2.278500418678     -2.342070432789
 C        -3.998025200971      0.093116239825      0.444290879836
 H        -3.063289155504      0.085197376624     -0.099031340150
 C        -5.745641393269     -1.090711996158      1.586942219056
 H        -6.186229939563     -2.035707984968      1.881693961142
 C         4.857810233645      0.351174542878     -0.958998035418
 C         3.745198131794      0.083242833847     -0.017647625654
 N         3.883831111971      0.122854162529      1.323753628805
 N         2.747180983679     -0.152813708470      1.885652195512
 N         1.854813608926     -0.386877565086      0.929616549155
 C         0.491674021794     -0.694341815307      1.309363416913
 H         0.555754327648     -1.397134889893      2.139124401850
 C        -0.283093191176      0.544085363980      1.727061478273
 C        -1.486985889500      0.168708986067      2.555630578882
 O        -1.054488980540     -0.329448223268      3.799586641745
 C        -2.129262978303     -0.829947626185      4.553991971007
 H        -1.730815619775     -1.188134067728      5.504470135353
 H        -2.877894604196     -0.050569484450      4.752479743300
 H        -2.627176689178     -1.662469314494      4.038116682667
 H        -2.135723845604      1.042929461221      2.702458032987
 H        -2.081819130977     -0.597598264885      2.041847825506
 H         0.364002217456      1.198702529293      2.317000700650
 H        -0.602612636555      1.108246750743      0.845455287605
 H         0.015233835030     -1.198735725806      0.466951429718
 C         2.431078374587     -0.238160107092     -0.279262205169
 I         1.567501872490     -0.520551051245     -2.113358863137
 H         5.777863911907      0.493056240207     -0.379149661484
 H         4.660928635844      1.279448420196     -1.516857701239
 O         4.983852525659     -0.722006967693     -1.863739524767
 C         6.010032905865     -0.486417666239     -2.794670921920
 H         6.982263456461     -0.370953526813     -2.297321194344
 H         5.813503576932      0.416889084428     -3.388281015261
 H         6.052945085162     -1.348187667813     -3.461959381637
 Ag       -1.073836110210      0.153703630605     -1.797439073617
