# Supplementary material for: Amphoteric chalcogen-bonding and halogen-bonding rotaxanes for anion or cation recognition
Source: Nat Chem. 2025 Feb 20;17(3):373–81. doi: 10.1038/s41557-025-01742-x (PMC11882458; doi:10.1038/s41557-025-01742-x)
Supplement: Supplementary file 2 — DFT-optimized geometries and Ɛ0 energies. [file 41557_2025_1742_MOESM2_ESM.zip › 05_M·8·XB3’_PBE0-D3(BJ)-def2-TZVP_acetonitrile(SMD)/Cu(I)·8·XB3’.xyz]

119
E(RPBE1PBE) =  -5334.99888662     A.U.
 C        -6.201974704416      0.045094764065      2.075370989185
 C        -7.464678200489     -0.004932917043      2.926595272817
 C        -7.934583814939      1.383711311618      3.343498548360
 H        -8.844712147727      1.291279544505      3.941252786106
 H        -7.188010934686      1.900590124880      3.952097382982
 H        -8.165965299271      2.010590737599      2.478154855641
 C        -7.181208260116     -0.822571466220      4.190460980963
 H        -6.381423683812     -0.364727989150      4.779198589702
 H        -8.079114872613     -0.870310295387      4.813112250612
 H        -6.883067862181     -1.845610279379      3.950236595332
 C        -8.585081668811     -0.677543644461      2.128538568903
 H        -9.496177028436     -0.723644764059      2.731744173301
 H        -8.808018189708     -0.114816096929      1.217751398831
 H        -8.320207321323     -1.697719485757      1.841895173400
 C        -5.554198575852      1.236913462172      1.771713258472
 H        -5.933848390586      2.177975594329      2.146625910462
 C        -4.397105438877      1.253371587673      0.991720781923
 C        -3.664432248499      2.502378632888      0.794569937780
 N        -3.547223685319      3.425214552077      1.781485641783
 N        -2.820405463426      4.416338797462      1.368995886177
 N        -2.452669085925      4.168249809682      0.118120601617
 C        -1.639059091567      5.126416883379     -0.602420811892
 C        -0.205377140990      4.692973784690     -0.779832075643
 H         0.303130435403      5.482097148405     -1.344782270565
 H        -0.141383611250      3.762006017958     -1.354631283927
 O         0.373323076655      4.523236115340      0.493131862470
 C         1.706313672965      4.257918558359      0.544423762100
 C         2.243350960689      4.045711299794      1.814775276572
 H         1.585503830612      4.075570128390      2.676208424324
 C         3.590853309423      3.802850367918      1.971777532667
 H         4.006024474752      3.629594204668      2.958163418758
 C         4.441517617276      3.767551545098      0.864363467327
 O         5.749077964942      3.527821975723      1.120348218144
 C         6.611761083859      3.318677543258      0.018059568851
 C         7.884141703998      2.686426866999      0.501425639049
 H         8.387412721723      3.331838264817      1.235734670057
 O         7.601635004221      1.430438399489      1.067819072585
 C         8.722663724176      0.580668951583      1.107945956319
 C         8.474373883232     -0.559287237473      2.052919933381
 H         8.293863375861     -0.167547430088      3.064689923118
 O         7.368309236261     -1.316066394046      1.628992651088
 C         7.105103152345     -2.411420062783      2.471920059928
 H         7.366637035670     -2.169701121565      3.510965498557
 C         5.644533962437     -2.757056760784      2.460487401339
 H         5.470582524214     -3.543391643118      3.205386930533
 H         5.050768887377     -1.877647321214      2.733420881013
 O         5.273009019342     -3.206241330685      1.170938598720
 C         3.965177713807     -3.490353033112      0.960496923123
 C         3.001249205490     -3.555992710631      1.965149889190
 H         3.255229149402     -3.355223331783      2.997527301031
 C         1.690021191897     -3.878805911775      1.648552353643
 H         0.940158590265     -3.932047923808      2.430094029721
 C         1.315391908327     -4.135995849901      0.336323133350
 O         0.010294239658     -4.464931365913      0.131960860230
 C        -0.451106784437     -4.532503400275     -1.197813742834
 C        -1.901634878319     -4.950014576787     -1.171673180100
 N        -2.730101360007     -4.055913455997     -0.388957709976
 N        -3.139049655794     -4.425576386960      0.817725485452
 N        -3.817011920587     -3.448457006708      1.332260932071
 C        -3.856613115886     -2.410266992548      0.460463610604
 C        -4.499563810098     -1.146960460682      0.816896430799
 C        -3.153532078757     -2.802818561909     -0.663534275841
 I        -2.896909578091     -1.899008000454     -2.488308411119
 H        -2.011830044345     -5.933897810882     -0.717648651578
 H        -2.285148963310     -4.985783137875     -2.192221658963
 H        -0.331361906881     -3.560871522687     -1.691016700850
 H         0.095933343129     -5.284880576724     -1.776525752024
 C         2.273788381288     -4.058138215083     -0.670818420947
 H         2.015724732892     -4.239474252685     -1.705905603117
 C         3.584862571280     -3.738867876800     -0.353746204608
 H         4.329638433138     -3.658900960513     -1.136049706069
 H         7.707873894377     -3.280371051230      2.170865337012
 H         9.384404007484     -1.176908718564      2.090072368811
 H         9.610414476206      1.121240070077      1.465773672568
 H         8.944859521012      0.202089115010      0.099270042446
 H         8.549121152916      2.586841053360     -0.367754771580
 H         6.841740521220      4.271453248226     -0.474868521598
 H         6.137298230404      2.658436816718     -0.712435853546
 C         3.907694143914      3.971517925125     -0.399935871120
 H         4.536077797139      3.955406932975     -1.280587017535
 C         2.541942122743      4.206401300225     -0.560808845145
 H         2.158898375591      4.357461452891     -1.561626988411
 H        -1.691544737079      6.052453247001     -0.031375519067
 H        -2.084346151098      5.292367578508     -1.584531817817
 C        -2.954569288129      2.982964814273     -0.289101500638
 I        -2.753592386446      2.264190909423     -2.196708718894
 C        -3.886816253945      0.060815585624      0.502094845155
 H        -2.958052182883      0.061125071277     -0.052787835701
 C        -5.652015836355     -1.143571793285      1.594859051804
 H        -6.115086234491     -2.092365850850      1.838419140677
 C         4.694710655607      0.276646620553     -0.979445620231
 C         3.570348500862      0.111397716640     -0.029164047236
 N         3.726856732317      0.188518139145      1.308441506470
 N         2.581362366116      0.007726653310      1.890610942956
 N         1.662760656296     -0.193676820457      0.951319165537
 C         0.292967002094     -0.454292308580      1.352862305161
 H         0.302105312935     -1.368201453223      1.948216196063
 C        -0.292296889404      0.693493129501      2.158841460219
 C        -1.488138450034      0.247406621276      2.964846094672
 O        -1.059399165594     -0.631068901957      3.979562431296
 C        -2.145546291933     -1.212964097909      4.654484851883
 H        -1.743826799577     -1.860888565540      5.435124004089
 H        -2.785663818273     -0.450793690889      5.119887103086
 H        -2.764342827236     -1.815251747575      3.975110271352
 H        -1.990228534794      1.120477775513      3.405101490047
 H        -2.220518382432     -0.260754266898      2.325713933217
 H         0.466628821233      1.079304222278      2.843210709866
 H        -0.582986905420      1.513092398203      1.496267838208
 H        -0.282087504658     -0.645796502359      0.444771361948
 C         2.234464902050     -0.132981787895     -0.268276011061
 I         1.332710296525     -0.421013482557     -2.087334272121
 H         5.613109061734      0.434132016948     -0.400389371831
 H         4.533626577090      1.166993370434     -1.606235839453
 O         4.801706799592     -0.865585777815     -1.797578981707
 C         5.875138979760     -0.748664656561     -2.697046335839
 H         6.830692009323     -0.640778187814     -2.166505360583
 H         5.748520860915      0.114655927277     -3.364648869621
 H         5.903094121654     -1.659773215592     -3.296194305099
 Cu       -1.202248560004      0.078605753573     -1.825746669120
