# Supplementary material for: Amphoteric chalcogen-bonding and halogen-bonding rotaxanes for anion or cation recognition
Source: Nat Chem. 2025 Feb 20;17(3):373–81. doi: 10.1038/s41557-025-01742-x (PMC11882458; doi:10.1038/s41557-025-01742-x)
Supplement: Supplementary file 2 — DFT-optimized geometries and Ɛ0 energies. [file 41557_2025_1742_MOESM2_ESM.zip › 05_M·8·XB3’_PBE0-D3(BJ)-def2-TZVP_acetonitrile(SMD)/Tl(I)·8·XB3’.xyz]

119
E(RPBE1PBE) =  -3867.25111102     A.U.
 C        -5.515159838599      0.744086572194      0.424391667373
 C        -6.755085824391      0.932742594950     -0.438547385542
 C        -7.136586774525      2.401114932338     -0.581467918472
 H        -8.024143040469      2.482152821967     -1.213438003786
 H        -7.372069865087      2.855490483787      0.384406244595
 H        -6.338936307221      2.984335945378     -1.049904438131
 C        -7.928091417633      0.179790174481      0.194915883747
 H        -8.142511162839      0.563621809907      1.195908944987
 H        -8.824564572899      0.305764631704     -0.418333505023
 H        -7.723932482799     -0.890000310499      0.277058966366
 C        -6.480040432926      0.363782735860     -1.833711819350
 H        -7.367517267857      0.474422368521     -2.462762103683
 H        -5.654560522226      0.896768721655     -2.315067539345
 H        -6.223505326889     -0.697326597299     -1.795560728446
 C        -4.832022050907      1.813158555432      0.996596384338
 H        -5.185649207662      2.824080676130      0.848839148330
 C        -3.682610725941      1.614046020451      1.766197363705
 C        -2.903728339583      2.744788946817      2.264761997919
 N        -2.331111736488      2.759218782017      3.492127739508
 N        -1.637172263613      3.844540362126      3.633850411601
 N        -1.736143942173      4.548514168359      2.510551603304
 C        -0.989814987799      5.780326906531      2.354163601039
 C         0.269000196513      5.581493407972      1.547357648204
 H         0.718605380132      6.560937637672      1.347022530236
 H         0.025556653572      5.112291425111      0.588986712593
 O         1.149530343023      4.770265020064      2.291678399710
 C         2.296059311226      4.367408095596      1.683032119195
 C         3.190442063075      3.641819349036      2.470949189730
 H         2.935858301184      3.436899284379      3.504897995350
 C         4.379316617171      3.187662465187      1.940400463854
 H         5.069468614583      2.615140543161      2.549121519060
 C         4.702586441373      3.439499502394      0.605913046169
 O         5.892444472966      2.958992827264      0.169792010804
 C         6.091439895374      2.891664545738     -1.229732715569
 C         7.371607890986      2.159178782780     -1.507409472993
 H         8.226850657105      2.711144886357     -1.090826024452
 O         7.314691843023      0.867818462262     -0.958110761067
 C         8.327145598313      0.018173312294     -1.444305572599
 C         8.606249886161     -1.075668247420     -0.454142108758
 H         8.944614586843     -0.634269386441      0.494955507149
 O         7.451313321317     -1.845162758783     -0.237758218107
 C         7.654400249946     -2.870593635186      0.702063721580
 H         8.281477946219     -2.513543395210      1.530920538560
 C         6.343021184957     -3.297009701850      1.290742075914
 H         6.533312579477     -3.989989877060      2.119685176282
 H         5.817397670399     -2.419170528290      1.682324623115
 O         5.559208539008     -3.925212695211      0.292331590435
 C         4.264578555385     -4.186762835606      0.594574706507
 C         3.715786961057     -4.057169070297      1.868892897034
 H         4.318995055050     -3.731802614236      2.705795272072
 C         2.373176453623     -4.330554885456      2.077055320640
 H         1.943118179279     -4.219355275660      3.065878529261
 C         1.557984935923     -4.736722647653      1.029043800072
 O         0.252561783873     -4.966499993167      1.330967144471
 C        -0.620160731981     -5.267545882991      0.266911209430
 C        -2.019779302520     -5.358392843449      0.819565812817
 N        -2.513836401774     -4.087732491581      1.310377968778
 N        -2.479264488946     -3.807953465601      2.609381750490
 N        -2.962814142024     -2.616346693290      2.778656874491
 C        -3.332818513567     -2.104710311409      1.581040793614
 C        -3.880841704139     -0.759510767980      1.417693779385
 C        -3.036880697344     -3.051904262360      0.621232421660
 I        -3.186080474810     -2.973217949672     -1.419651194914
 H        -2.061456537894     -6.052946072914      1.657844907698
 H        -2.693917931824     -5.706876557299      0.036319418845
 H        -0.566368674045     -4.495229731062     -0.508115525035
 H        -0.367756969862     -6.232261228196     -0.188591000513
 C         2.107471274066     -4.884405920601     -0.241680804525
 H         1.501009384251     -5.205026106228     -1.078758184293
 C         3.450439713643     -4.609894920812     -0.449714700889
 H         3.877472636557     -4.709108811987     -1.441396339151
 H         8.168945768395     -3.725162504520      0.238731869361
 H         9.426157867522     -1.696473290594     -0.846360192777
 H         9.263033152148      0.573711130880     -1.594054286141
 H         8.030059896278     -0.405249130381     -2.414697276908
 H         7.497606932267      2.122630699423     -2.598897650749
 H         6.163246914273      3.895971277686     -1.664665279047
 H         5.247261886942      2.372067590901     -1.697331246918
 C         3.813071225999      4.157410279799     -0.179946282967
 H         4.035152541578      4.370849374307     -1.217473985157
 C         2.615819974173      4.626839461424      0.358558472548
 H         1.950594791679      5.195933041836     -0.277279669880
 H        -0.761021698269      6.136597473654      3.357776766488
 H        -1.627465984179      6.510024192260      1.854003977199
 C        -2.520128198410      3.905323065722      1.619168105435
 I        -2.904226913781      4.570196329226     -0.282465678438
 C        -3.220430465886      0.323038472961      1.992788460682
 H        -2.319422961366      0.162515565031      2.570511023120
 C        -5.015999797308     -0.541726349294      0.641971995838
 H        -5.515665448585     -1.397010455175      0.203050904611
 C         3.662441847741      0.089484315044     -0.379184011319
 C         3.164483833389     -0.341120430952      0.948137944721
 N         3.953122062085     -0.353938741190      2.044462245436
 N         3.258325573512     -0.728111815095      3.077197170589
 N         2.019229130511     -0.976073654202      2.669962105633
 C         0.993488680444     -1.324407891500      3.631164825608
 H         1.489291870910     -1.864839295134      4.435553471355
 C         0.285140068834     -0.086047198244      4.152632978064
 C        -0.823787910051     -0.438520997033      5.111826361632
 O        -0.276210374739     -1.086584302655      6.237403152560
 C        -1.271749498258     -1.497776945585      7.137390220235
 H        -0.779061332096     -1.988208085116      7.978601556333
 H        -1.851369444780     -0.643503138365      7.514024415387
 H        -1.967826946224     -2.207607389075      6.669582527747
 H        -1.354439353645      0.473197649014      5.420582597546
 H        -1.556053346728     -1.096768612236      4.621340460129
 H         1.010934200951      0.568805868929      4.644083896036
 H        -0.142651110571      0.470643767947      3.314167299760
 H         0.290704217379     -2.001206069428      3.141936617275
 C         1.907307898209     -0.747052340617      1.345928393476
 I         0.192488688502     -1.056200507301      0.268492030565
 H         4.720027211397      0.362495907263     -0.279196256939
 H         3.114589289485      0.983885065562     -0.714049511506
 O         3.499020210265     -0.946412634114     -1.319845041981
 C         3.994629463870     -0.572771609944     -2.580572826302
 H         5.066337452210     -0.339425594319     -2.535772932291
 H         3.462875420879      0.303102153808     -2.978073288556
 H         3.842091731828     -1.415748975169     -3.256117670362
 Tl       -2.706522534172      0.866866989447     -1.349698124506
