# Supplementary material for: Amphoteric chalcogen-bonding and halogen-bonding rotaxanes for anion or cation recognition
Source: Nat Chem. 2025 Feb 20;17(3):373–81. doi: 10.1038/s41557-025-01742-x (PMC11882458; doi:10.1038/s41557-025-01742-x)
Supplement: Supplementary file 2 — DFT-optimized geometries and Ɛ0 energies. [file 41557_2025_1742_MOESM2_ESM.zip › 05_M·8·XB3’_PBE0-D3(BJ)-def2-TZVP_acetonitrile(SMD18)/Ag(I)·8·XB3’.xyz]

119
E(RPBE1PBE) =  -3841.65481907     A.U.
 C        -6.432848067556      0.133200503423      1.919400570780
 C        -7.801762910536      0.103924454092      2.587259320237
 C        -8.313247637071      1.501933186474      2.913452727757
 H        -9.294141111422      1.423702966832      3.388607145095
 H        -7.648595111864      2.026667639173      3.604757827248
 H        -8.426537688278      2.113441955875      2.014379910181
 C        -7.711199367837     -0.697288149380      3.889113246306
 H        -6.998540077412     -0.239411622975      4.580504376749
 H        -8.689746713318     -0.724901518883      4.376434373556
 H        -7.397087925167     -1.727805873773      3.709390883777
 C        -8.801156756808     -0.572768301876      1.644459556314
 H        -9.789058712037     -0.607449535765      2.112205823986
 H        -8.887836847021     -0.019635683118      0.705132887751
 H        -8.503095462257     -1.597199892634      1.410073780480
 C        -5.762999861840      1.319229273058      1.640464244044
 H        -6.196031417890      2.272668863297      1.912880960519
 C        -4.517709680742      1.313082712496      1.013467822529
 C        -3.772138159832      2.555529335811      0.826662534504
 N        -3.627569978862      3.474516269914      1.811211844821
 N        -2.871799936288      4.444387397771      1.396366342213
 N        -2.511418460385      4.190744596222      0.147150547808
 C        -1.659491226067      5.121106945927     -0.567946411892
 C        -0.244718267540      4.631596382275     -0.754933992885
 H         0.286638020198      5.407620130249     -1.316414066203
 H        -0.206278880550      3.705029965087     -1.340596025407
 O         0.332198813531      4.429941064527      0.512266114102
 C         1.668631769513      4.173492789230      0.558548880476
 C         2.209736234435      3.952835154499      1.825578349654
 H         1.553962368879      3.967929541122      2.688952136911
 C         3.560652017049      3.725078111160      1.977847216610
 H         3.979257527731      3.547731601215      2.962060284288
 C         4.410976044496      3.714324001705      0.869396128560
 O         5.721906370218      3.490424991231      1.122272630243
 C         6.601143047439      3.375588106565      0.018925989996
 C         7.895106736559      2.771539001333      0.480859519297
 H         8.369255243743      3.399272204347      1.248748459952
 O         7.658126183027      1.479900778014      0.985345052179
 C         8.787130813934      0.642321963394      0.925934547717
 C         8.599031847043     -0.539634463358      1.832573164317
 H         8.489523045794     -0.194917930495      2.871277420282
 O         7.462551581016     -1.275021057099      1.452043177657
 C         7.270007719779     -2.419495489327      2.248369966392
 H         7.608436551712     -2.233329662537      3.276616414199
 C         5.815821636510     -2.781662505397      2.331059984412
 H         5.705683194483     -3.599662728696      3.053937425719
 H         5.237117816999     -1.921398950278      2.684779381840
 O         5.349702342145     -3.184855809970      1.056962874822
 C         4.036554352416     -3.495766068090      0.941663643195
 C         3.151142656631     -3.586421539119      2.014808261172
 H         3.478720300661     -3.389321901581      3.026849678342
 C         1.825025386479     -3.925622242608      1.793830975219
 H         1.135578735692     -3.993581007506      2.627962141412
 C         1.357658191105     -4.175331289352      0.510575017745
 O         0.040533113098     -4.505957799198      0.398115301249
 C        -0.492483670337     -4.623279523489     -0.898564158249
 C        -1.947297240638     -5.006929142973     -0.782701707879
 N        -2.740583606757     -4.048508875132     -0.036735213505
 N        -3.132316089713     -4.333692280662      1.196539857509
 N        -3.820591582383     -3.332526191663      1.650335611715
 C        -3.887520481891     -2.360100518026      0.709370667952
 C        -4.570576195304     -1.090491448770      0.951312889860
 C        -3.187828045604     -2.822594804210     -0.386439548128
 I        -2.986644632017     -2.032210528140     -2.267431388213
 H        -2.053745864546     -5.952650980112     -0.253117124107
 H        -2.372236459826     -5.121064049121     -1.781324400374
 H        -0.368555473120     -3.683372327945     -1.448509322735
 H         0.006998694322     -5.414308676530     -1.469074067931
 C         2.238329718746     -4.082664059705     -0.563567383102
 H         1.908216355360     -4.265284878083     -1.577769421725
 C         3.564553221847     -3.744287329830     -0.342444567929
 H         4.248520253976     -3.651387841327     -1.177433338833
 H         7.854242980950     -3.263352316231      1.853938537877
 H         9.506600209217     -1.159531646210      1.779278118927
 H         9.689330405814      1.174991181387      1.257922110516
 H         8.955743070007      0.310382460085     -0.109161068052
 H         8.566812619861      2.739579624482     -0.387689295758
 H         6.792894287911      4.362369196481     -0.420800853492
 H         6.163903268065      2.734784056229     -0.750773187611
 C         3.871697534317      3.923517217398     -0.391878595506
 H         4.497762672488      3.924345023785     -1.274116524279
 C         2.502626035127      4.141728863274     -0.548299998506
 H         2.117039613819      4.296748191727     -1.547626847211
 H        -1.669485458006      6.039528672751      0.017221825589
 H        -2.101626011486      5.329795316780     -1.543562370426
 C        -3.051178654792      3.019713509589     -0.253345879388
 I        -2.922313071531      2.299146294615     -2.167589369749
 C        -3.932758840798      0.108639161377      0.656270836336
 H        -2.929078282839      0.101617316381      0.252779713174
 C        -5.812252784663     -1.068195188523      1.574456471760
 H        -6.295260104035     -2.012078203795      1.798014595545
 C         4.851258110782      0.240500144903     -0.917781200724
 C         3.726254053285      0.030832987684      0.022793049821
 N         3.846139801066      0.126702444518      1.361791421894
 N         2.698252338131     -0.114259056363      1.918714314793
 N         1.814599478729     -0.381221892287      0.965532810739
 C         0.446663451498     -0.665019690517      1.353851373849
 H         0.514784543279     -1.332816369721      2.211733178806
 C        -0.325651877892      0.592168230739      1.731873269001
 C        -1.392296109790      0.278757297258      2.754025204828
 O        -0.770036617074     -0.066635967164      3.968124650273
 C        -1.703072645692     -0.506803436719      4.921942026927
 H        -1.156144040944     -0.752813161342      5.833383964311
 H        -2.442766340977      0.272742831950      5.149746537542
 H        -2.239082541702     -1.400666828644      4.574345275227
 H        -2.047645524860      1.148803043190      2.895758615280
 H        -2.022486851864     -0.554693042277      2.414228725621
 H         0.362016629007      1.326460487187      2.159074775780
 H        -0.786919862952      1.051168563589      0.851491329444
 H        -0.036737168530     -1.213141254264      0.543524745967
 C         2.413214578334     -0.289058078357     -0.238948369048
 I         1.586989512025     -0.640661093441     -2.080371026733
 H         5.784878640672      0.293217896040     -0.344928095026
 H         4.722493538970      1.198510545666     -1.444118415110
 O         4.873120764726     -0.812411982435     -1.853095995898
 C         5.886863226051     -0.626519341880     -2.810299129423
 H         6.878243034547     -0.600343825862     -2.339628690751
 H         5.741175470083      0.306696226751     -3.370718232378
 H         5.843676309523     -1.468758137392     -3.501778099465
 Ag       -1.040527327305      0.165052076909     -1.808049593352
