# Supplementary material for: Amphoteric chalcogen-bonding and halogen-bonding rotaxanes for anion or cation recognition
Source: Nat Chem. 2025 Feb 20;17(3):373–81. doi: 10.1038/s41557-025-01742-x (PMC11882458; doi:10.1038/s41557-025-01742-x)
Supplement: Supplementary file 2 — DFT-optimized geometries and Ɛ0 energies. [file 41557_2025_1742_MOESM2_ESM.zip › 05_M·8·XB3’_PBE0-D3(BJ)-def2-TZVP_acetonitrile(SMD18)/Cu(I)·8·XB3’.xyz]

119
E(RPBE1PBE) =  -5334.95558552     A.U.
 C        -6.392137252085      0.035003013812      1.902000989170
 C        -7.778110818782     -0.020904885072      2.532184973789
 C        -8.313425310220      1.365281534064      2.870684917697
 H        -9.304222072940      1.267321879013      3.320937871107
 H        -7.671531630097      1.885105245616      3.586775967900
 H        -8.412788709098      1.991586226782      1.980198334601
 C        -7.709193850540     -0.843932494144      3.821938608902
 H        -7.021382298066     -0.388112093890      4.539414171582
 H        -8.699412539740     -0.894513475441      4.283162410807
 H        -7.374690949273     -1.866177429138      3.631884876059
 C        -8.746865849492     -0.691785061777      1.554126844031
 H        -9.745535461801     -0.743063666437      1.996785399878
 H        -8.815994198899     -0.124184067317      0.622049557935
 H        -8.433888234081     -1.709685052972      1.311020927460
 C        -5.728223068836      1.233488426558      1.665610239635
 H        -6.185931787889      2.176940093105      1.932112823155
 C        -4.458227524501      1.254105890974      1.089693795202
 C        -3.741453068562      2.517077392450      0.929503309401
 N        -3.712359764494      3.462903531761      1.898379325782
 N        -2.981779000957      4.462585829811      1.512544349348
 N        -2.523249612283      4.203515856600      0.296804056400
 C        -1.694863403186      5.182451587644     -0.382147950185
 C        -0.262509140608      4.749198113743     -0.571096266986
 H         0.261453156441      5.588271290727     -1.042008384301
 H        -0.180963650867      3.886350180162     -1.241678346720
 O         0.287623489326      4.440907787472      0.686496665717
 C         1.619522376974      4.158682934315      0.726161576130
 C         2.143884545433      3.821407756135      1.974326047047
 H         1.480965261470      3.777046551613      2.831127210839
 C         3.488842725807      3.554577875785      2.117264372775
 H         3.894843204672      3.286585356651      3.086045305747
 C         4.348929665471      3.620697900016      1.018230468706
 O         5.653634715265      3.352588315421      1.259130651841
 C         6.542014329944      3.355142075184      0.157444394202
 C         7.858201806472      2.771777923199      0.581576483357
 H         8.305858439278      3.364927839454      1.391396321016
 O         7.680094913616      1.439034493812      0.997427778672
 C         8.811613485756      0.630416026042      0.782015621578
 C         8.696201298048     -0.635532185747      1.580478207663
 H         8.645716974925     -0.392426332377      2.651872119464
 O         7.547727789880     -1.351871858437      1.199475650426
 C         7.394411354052     -2.550647141982      1.921265548148
 H         7.775707306259     -2.433260633487      2.944579239315
 C         5.945443827278     -2.922529274578      2.037908755546
 H         5.859031214445     -3.778951425981      2.718398890646
 H         5.382460585470     -2.082136954846      2.457545809993
 O         5.434889335337     -3.258185402332      0.761295084294
 C         4.119548004657     -3.567365661239      0.676210540626
 C         3.256489989310     -3.653485847661      1.767426478271
 H         3.606398941597     -3.460697279273      2.772746187146
 C         1.922289671241     -3.980664123400      1.573704614722
 H         1.250145964403     -4.043912982241      2.422207215227
 C         1.427574994005     -4.227218708299      0.300745279600
 O         0.105359991703     -4.548361536836      0.210943312981
 C        -0.447836101246     -4.642150331749     -1.078912686714
 C        -1.905550758885     -5.007756042265     -0.951167086247
 N        -2.676815510643     -4.070427269928     -0.155652201477
 N        -3.130977672075     -4.438618909662      1.033749307895
 N        -3.809498999588     -3.454886757629      1.537223882704
 C        -3.806950921609     -2.409975188051      0.675703295868
 C        -4.487518291762     -1.150454740021      0.970240836217
 C        -3.072047219683     -2.807416070422     -0.423721261103
 I        -2.728687846799     -1.859682201224     -2.212341325957
 H        -2.016740770852     -5.969734548145     -0.452646070162
 H        -2.349203639018     -5.082495307353     -1.945868869816
 H        -0.314994092873     -3.697796277632     -1.618848442039
 H         0.031106505786     -5.432902435850     -1.667018948708
 C         2.287859010731     -4.143459544282     -0.791081261498
 H         1.936432328607     -4.324577655826     -1.798336325442
 C         3.619766209092     -3.814928649789     -0.597724506819
 H         4.287160822296     -3.730367639763     -1.446587513706
 H         7.963910480533     -3.361511781835      1.444809409236
 H         9.606621471901     -1.230720761102      1.414065584383
 H         9.728902096676      1.143419185750      1.103280133144
 H         8.912891927649      0.401806801698     -0.289242954050
 H         8.529451524451      2.828383412589     -0.285408533959
 H         6.696931294936      4.379254762290     -0.205061731740
 H         6.132847782982      2.758518055916     -0.662388404819
 C         3.825858791278      3.945707738875     -0.225097917304
 H         4.460173727209      4.008108799225     -1.099162598777
 C         2.463425489237      4.205400832894     -0.372500698467
 H         2.091523415125      4.455074554690     -1.357522911860
 H        -1.744110404788      6.078243601925      0.235275098867
 H        -2.134647625748      5.410442277349     -1.355249913952
 C        -2.971542671614      2.997149297052     -0.110793045320
 I        -2.638461346621      2.235728145731     -1.988686286096
 C        -3.844307740444      0.060565589717      0.746097016759
 H        -2.816928678941      0.065904620044      0.409140358262
 C        -5.752588327194     -1.153023614843      1.545088153251
 H        -6.239533108076     -2.105351628587      1.718676774874
 C         4.780055663440      0.189974955128     -0.731096087910
 C         3.706412394568     -0.026917713356      0.266579276506
 N         3.911804367576      0.012027370223      1.597890358444
 N         2.793535981876     -0.218929148436      2.217961401474
 N         1.846061817107     -0.423675333635      1.313200169975
 C         0.491418137338     -0.676055069274      1.762353066992
 H         0.591465487175     -1.236352762891      2.690998741774
 C        -0.287950939208      0.606231684288      2.007227967056
 C        -1.414873904718      0.379897540474      2.986936381346
 O        -0.865556723880      0.108070073006      4.253949510260
 C        -1.860932965960     -0.207236401549      5.194009535962
 H        -1.367946458927     -0.402154971372      6.147601176993
 H        -2.569231861387      0.622659447248      5.321998969625
 H        -2.425905685649     -1.100650354812      4.894737465949
 H        -2.055417690774      1.270523808145      3.035157687923
 H        -2.046217880440     -0.461713740422      2.669841503836
 H         0.383562776470      1.367171450218      2.413125567799
 H        -0.694652049843      1.001173670837      1.069653190662
 H         0.002406233100     -1.322416609666      1.031922151482
 C         2.370355802855     -0.300175470505      0.077445040641
 I         1.401809215632     -0.568046223790     -1.709288206024
 H         5.749736297404      0.143753158018     -0.221534738298
 H         4.677334185868      1.191479614072     -1.175609453784
 O         4.672842822579     -0.786374771849     -1.739189632212
 C         5.641771789849     -0.601110615431     -2.740816340135
 H         6.657240971785     -0.683384677006     -2.331973930564
 H         5.537124321986      0.380390895419     -3.222693494067
 H         5.494928603552     -1.382308689251     -3.487741291520
 Cu       -1.059852020642      0.172405213365     -1.318062978950
