# Supplementary material for: Amphoteric chalcogen-bonding and halogen-bonding rotaxanes for anion or cation recognition
Source: Nat Chem. 2025 Feb 20;17(3):373–81. doi: 10.1038/s41557-025-01742-x (PMC11882458; doi:10.1038/s41557-025-01742-x)
Supplement: Supplementary file 2 — DFT-optimized geometries and Ɛ0 energies. [file 41557_2025_1742_MOESM2_ESM.zip › 05_M·8·XB3’_PBE0-D3(BJ)-def2-TZVP_acetonitrile(SMD18)/Tl(I)·8·XB3’.xyz]

119
E(RPBE1PBE) =  -3867.23507709     A.U.
 C        -5.470069235078      0.762398607855      0.312499836102
 C        -6.752956751256      0.947308879543     -0.487604354560
 C        -7.110272437264      2.418043019315     -0.665714589240
 H        -8.017324921646      2.496991464608     -1.269567792617
 H        -7.304395716863      2.909522431966      0.291006319311
 H        -6.316812940936      2.968491516754     -1.179548122319
 C        -7.897087206765      0.247986917774      0.253090134793
 H        -8.030869317252      0.670440295880      1.252466356206
 H        -8.831129369802      0.376217741201     -0.300770328771
 H        -7.710612557660     -0.823368141880      0.357700785881
 C        -6.592655029974      0.316684569296     -1.872798894153
 H        -7.528878794702      0.407098050599     -2.430142197702
 H        -5.810996451369      0.822954768573     -2.447190679637
 H        -6.340281066486     -0.744371734940     -1.812243408362
 C        -4.787517796194      1.832129009765      0.885937321417
 H        -5.168637972921      2.836806349409      0.767431306064
 C        -3.629553292584      1.635472482927      1.643200937724
 C        -2.870679916759      2.753544007093      2.199448740022
 N        -2.242162168339      2.660344293867      3.397249382724
 N        -1.571664713474      3.743555474820      3.626606461662
 N        -1.741502363679      4.561596528964      2.595010729575
 C        -0.996876680789      5.801745754447      2.515146533278
 C         0.252671676865      5.646495420526      1.681340261529
 H         0.700772694829      6.634245299785      1.523581145186
 H         0.002053899650      5.224812966175      0.702083324687
 O         1.135033140360      4.800275394663      2.380487808065
 C         2.271811242598      4.400430626176      1.751306904757
 C         3.163414370212      3.650882060229      2.519488289487
 H         2.913641919776      3.431067496549      3.551521976811
 C         4.342519496077      3.192815329787      1.972117409174
 H         5.031081478364      2.602735208583      2.565527787257
 C         4.658442690092      3.463739439864      0.639601305801
 O         5.840615761844      2.976853866219      0.189800785483
 C         6.034041257281      2.921985557923     -1.210924129779
 C         7.304353726466      2.175351405007     -1.499657877433
 H         8.168419647321      2.716659875514     -1.087602522955
 O         7.238572820342      0.882661845691     -0.953052620222
 C         8.228445919223      0.017369367452     -1.458762342936
 C         8.527287804844     -1.070223946266     -0.467217936268
 H         8.890169154713     -0.622624232935      0.469897976946
 O         7.378103205039     -1.838340319811     -0.215723441871
 C         7.612012437356     -2.859936937609      0.721419626743
 H         8.239742130320     -2.489130551258      1.543980083469
 C         6.316636002047     -3.314592275743      1.323815652333
 H         6.530616060888     -3.988750705380      2.162339074955
 H         5.770017393456     -2.445322670450      1.704907522130
 O         5.543540499653     -3.981801259138      0.341660916715
 C         4.253160355092     -4.255257100264      0.651850412061
 C         3.700784008671     -4.090120716339      1.920624550938
 H         4.298636289127     -3.732447385712      2.748035653519
 C         2.360318420571     -4.368158982852      2.134607441258
 H         1.926325054084     -4.227413075836      3.117852385089
 C         1.551131534054     -4.814448649506      1.098590113988
 O         0.244587285957     -5.033732370536      1.405220361603
 C        -0.630228352509     -5.373752658270      0.356691821058
 C        -2.030576805805     -5.409383249217      0.918081685894
 N        -2.501447547594     -4.101394144190      1.329089271238
 N        -2.368611980668     -3.706482959347      2.589733408901
 N        -2.824705503845     -2.498038053026      2.686004085169
 C        -3.276570585595     -2.082071526687      1.478298027950
 C        -3.815225134054     -0.738635804398      1.272997539482
 C        -3.065855766481     -3.119740679089      0.591400565248
 I        -3.391060192864     -3.253654067302     -1.427897206648
 H        -2.073504037703     -6.047038258895      1.800349874241
 H        -2.717221118375     -5.806442741152      0.170027379791
 H        -0.556769688928     -4.645986145157     -0.459773634289
 H        -0.396347565825     -6.364972794314     -0.048719253021
 C         2.105481214620     -5.007288703174     -0.163275158811
 H         1.504138691802     -5.365221791776     -0.989144478174
 C         3.446649570659     -4.727745020764     -0.377646329898
 H         3.877802501402     -4.860136926077     -1.363727658946
 H         8.140661434078     -3.703089925438      0.252940422337
 H         9.336437991259     -1.695199681554     -0.874940717911
 H         9.165063427215      0.561824773716     -1.640265340443
 H         7.899840701664     -0.412222715618     -2.416135677724
 H         7.421841168439      2.140499797178     -2.591973946391
 H         6.118787491384      3.929648442466     -1.635643561687
 H         5.181251186945      2.419812352704     -1.681566760854
 C         3.771644486144      4.206167141719     -0.126734599397
 H         3.989073879154      4.436194066354     -1.161811364327
 C         2.583680396105      4.680566898083      0.429573112484
 H         1.920067062616      5.269600071177     -0.190070586142
 H        -0.750556210534      6.086806875397      3.537128753267
 H        -1.636859701965      6.571197414063      2.082673011849
 C        -2.550664777100      3.991875797298      1.674877809937
 I        -3.055913219061      4.908679669499     -0.089694756877
 C        -3.154313002729      0.344886817709      1.845968496737
 H        -2.253669076181      0.184322588305      2.423803506298
 C        -4.958850487629     -0.522117511991      0.509399652710
 H        -5.478109596259     -1.374484765186      0.088785147951
 C         3.743073499038      0.074331181761     -0.418847602515
 C         3.239169119670     -0.359949909169      0.905086759338
 N         4.009249166215     -0.337607928588      2.013824054545
 N         3.306896038869     -0.712341421818      3.041714923101
 N         2.081070040215     -0.996350431879      2.621045496046
 C         1.045711165118     -1.336797384717      3.575263298598
 H         1.533428250632     -1.870986159918      4.388675404361
 C         0.336802166911     -0.092364097125      4.081523489885
 C        -0.764113283001     -0.433202755504      5.054182025462
 O        -0.204662278449     -1.060082603536      6.186208706208
 C        -1.190765952305     -1.453111168378      7.104386412292
 H        -0.689311067918     -1.925791966502      7.950575721845
 H        -1.767027242610     -0.591460985944      7.469283364798
 H        -1.891216426937     -2.172704680043      6.658557832533
 H        -1.294010726996      0.482316196459      5.351982721229
 H        -1.497794406520     -1.100995666106      4.579937127367
 H         1.064985813689      0.570278557940      4.558647505578
 H        -0.098266035649      0.454363268567      3.240097607911
 H         0.346407521086     -2.019105099860      3.088584250428
 C         1.988105380560     -0.791758715589      1.291675753989
 I         0.301158323152     -1.159524165416      0.193810287287
 H         4.804618659237      0.329648506870     -0.319642514802
 H         3.208642842573      0.981983923900     -0.740979172344
 O         3.556583626340     -0.947623868662     -1.368828767701
 C         4.036536903929     -0.562642319489     -2.632087430972
 H         5.109859235332     -0.335648704170     -2.599876649514
 H         3.504013598362      0.320653170646     -3.011745029543
 H         3.869405667951     -1.396936099263     -3.314861684469
 Tl       -2.839226125655      1.005657474144     -1.703386807862
