# Supplementary material for: Amphoteric chalcogen-bonding and halogen-bonding rotaxanes for anion or cation recognition
Source: Nat Chem. 2025 Feb 20;17(3):373–81. doi: 10.1038/s41557-025-01742-x (PMC11882458; doi:10.1038/s41557-025-01742-x)
Supplement: Supplementary file 2 — DFT-optimized geometries and Ɛ0 energies. [file 41557_2025_1742_MOESM2_ESM.zip › 06_M·3·I_PBE0-D3(BJ)-def2-TZVP_acetonitrile(SMD)/3·I.xyz]

90
E(RPBE1PBE) =  -2769.57266077     A.U.
 C        -2.272566482593      5.258576096867      1.100506685090
 N        -2.860500866842      4.149299118299      0.379159959967
 N        -3.326270125317      4.335767345854     -0.850882694909
 N        -3.755584474978      3.197579367017     -1.295390104926
 C        -3.564232587239      2.237976316536     -0.355886400127
 C        -3.969383152715      0.851879220827     -0.591421199488
 C        -5.158517624199      0.609743178325     -1.271447037050
 C        -5.574431147954     -0.684546396908     -1.578450612960
 C        -6.890050335729     -0.896436525530     -2.317990811860
 C        -7.177223874457     -2.371157482741     -2.574246613031
 H        -8.125950276483     -2.465630469939     -3.108504000952
 H        -6.400990695958     -2.835669902287     -3.188028587390
 H        -7.261835837886     -2.936878417439     -1.642598504333
 C        -6.830910601161     -0.172172795709     -3.665989997692
 H        -6.021941873336     -0.567910850791     -4.286218090773
 H        -7.772564640960     -0.309874358110     -4.205096981313
 H        -6.668906129571      0.900685448383     -3.540627027266
 C        -8.035414424810     -0.316777449161     -1.482979922257
 H        -8.986324322738     -0.457998285711     -2.004664873640
 H        -8.102034393700     -0.815748507904     -0.512191517042
 H        -7.904073860614      0.753220634554     -1.306870749900
 C        -4.758136458647     -1.736669602790     -1.186477604868
 H        -5.038581393056     -2.758096097003     -1.405396214052
 C        -3.557259740597     -1.518046951516     -0.505305903277
 C        -2.722118160285     -2.676658278271     -0.186905859112
 N        -2.678401144443     -3.750660333272     -1.015705895291
 N        -1.894925712200     -4.654642411351     -0.521806720514
 N        -1.418564531463     -4.201279437017      0.632180981280
 C        -0.498265454474     -5.017256967679      1.395862683100
 C         0.934088829632     -4.554749664824      1.285989134246
 O         1.286928025068     -4.545039286436     -0.078727418910
 C         2.545718313893     -4.149395025871     -0.403556500039
 C         2.786303660405     -3.909638983783     -1.756151055806
 H         1.974200496627     -4.028512873775     -2.464769027036
 C         4.040650732640     -3.531667721866     -2.185753008709
 H         4.228366749279     -3.349319729970     -3.237986412701
 C         5.091704446065     -3.384845192436     -1.277843761621
 O         6.285463001662     -3.026951551641     -1.812120128748
 C         7.444178065657     -3.048481301248     -0.996203668188
 C         7.661017488889     -1.792847063904     -0.194190588199
 O         7.883938675586     -0.708353910860     -1.059147674370
 C         8.265401944531      0.450239127096     -0.356948073089
 C         8.259681630893      1.638719654635     -1.272259663658
 H         8.804076807137      1.403189125230     -2.198922927235
 H         8.787691896309      2.466231878244     -0.776204826362
 O         6.932940581216      2.008253933281     -1.553825225565
 C         6.847440934287      3.165500813940     -2.343656280284
 H         7.226543894650      2.977663257472     -3.358934119312
 H         7.449315565747      3.975740885966     -1.906594715805
 C         5.413609317768      3.595143653163     -2.439114756370
 H         5.324394319343      4.400622961350     -3.177765565515
 H         4.790861510389      2.753812290782     -2.764687537560
 O         5.000986039944      4.042680082892     -1.160925005443
 C         3.689912049815      4.323652797914     -0.974573166102
 C         2.740318179989      4.372414765051     -1.993206737558
 H         3.016218594567      4.179514176349     -3.021848332152
 C         1.418133946500      4.665294339350     -1.693479112088
 H         0.674992012264      4.695297674302     -2.482618638270
 C         1.022880532245      4.916273257869     -0.385759733336
 O        -0.292820374424      5.194339607063     -0.187862858215
 C         1.972625402205      4.878824738873      0.631669590993
 H         1.696761599164      5.075966884997      1.659510845465
 C         3.292961342816      4.583032938005      0.332866400706
 H         4.034445988534      4.546034473887      1.123202109852
 H         9.274375850726      0.324344012374      0.062797038843
 H         7.576568125519      0.636184414425      0.479625655675
 C         4.850546056706     -3.613770366439      0.069793287980
 H         5.634784089554     -3.502029970812      0.806764421742
 C         3.580753399692     -3.991473429680      0.505571834931
 H         3.425890191991     -4.159962526796      1.563437337767
 C        -1.903786499641     -2.967254675996      0.890599023011
 I        -1.514311969814     -1.946188016636      2.623335337619
 H        -5.765859468667      1.458776709466     -1.562107027228
 C        -3.165641213619     -0.219083885482     -0.203513595859
 H        -2.217468737867     -0.033442989924      0.285873228865
 C        -2.986344363888      2.853296610070      0.739032412341
 I        -2.526934237564      2.134086779378      2.601322816465
 H        -2.604187437442      6.161616724119      0.589559063328
 C        -0.766205116226      5.182839061894      1.140667390669
 H        -0.392752353361      6.044973614075      1.705046874520
 H        -0.443303298480      4.269408146977      1.651079244189
 H        -2.660975743321      5.265003233761      2.119826294528
 H        -0.606045941094     -6.030271506867      1.010132063364
 H        -0.800334365852     -5.003966148943      2.444031752632
 H         1.552521470816     -5.257027289272      1.856094831641
 H         1.058513570395     -3.554667169123      1.715570304267
 H         8.277889249055     -3.174501802745     -1.690488629187
 H         7.428516542645     -3.913984792508     -0.325875523746
 H         6.806197131470     -1.580820911380      0.462219044196
 H         8.537363191384     -1.962820040566      0.450397569015
