# Supplementary material for: Amphoteric chalcogen-bonding and halogen-bonding rotaxanes for anion or cation recognition
Source: Nat Chem. 2025 Feb 20;17(3):373–81. doi: 10.1038/s41557-025-01742-x (PMC11882458; doi:10.1038/s41557-025-01742-x)
Supplement: Supplementary file 2 — DFT-optimized geometries and Ɛ0 energies. [file 41557_2025_1742_MOESM2_ESM.zip › 06_M·3·I_PBE0-D3(BJ)-def2-TZVP_acetonitrile(SMD)/Tl(I)·3·I.xyz]

91
E(RPBE1PBE) =  -2942.02319486     A.U.
 C        -2.525659238626      5.034484900018      0.812415401526
 N        -3.001575065866      3.918996643529      0.020707679131
 N        -3.369800322388      4.113994935723     -1.240719104517
 N        -3.716844716070      2.970554867080     -1.740933747100
 C        -3.564534203250      2.000400244632     -0.806526925933
 C        -3.903797798601      0.605480779248     -1.087666173135
 C        -5.076835482430      0.326969850768     -1.783565229892
 C        -5.442997501423     -0.979006890913     -2.108488822575
 C        -6.754417485069     -1.231446069156     -2.839859992857
 C        -6.987867335039     -2.712897364940     -3.109865830145
 H        -7.935864266709     -2.836740385016     -3.638996306442
 H        -6.198782580757     -3.141333802270     -3.733262328377
 H        -7.045579175550     -3.290603623051     -2.183487170579
 C        -6.735584500828     -0.488420257546     -4.178511304063
 H        -5.921345020303     -0.849089492691     -4.812787268202
 H        -7.678557647698     -0.652090095132     -4.707461387548
 H        -6.608950373267      0.587735536723     -4.041874878563
 C        -7.909414756711     -0.705257642138     -1.982351865422
 H        -8.861139594710     -0.877637362912     -2.492556018704
 H        -7.942884742398     -1.217992993098     -1.016696594532
 H        -7.816947794082      0.366915108935     -1.795331365723
 C        -4.591813617645     -2.006407131474     -1.720950611321
 H        -4.835400276726     -3.035447960248     -1.948573959701
 C        -3.408282982418     -1.751135113099     -1.022498840249
 C        -2.547037469654     -2.879707024246     -0.671415208159
 N        -2.339150824624     -3.905687008805     -1.533095703581
 N        -1.568422899162     -4.787861779833     -0.981339221998
 N        -1.269321117046     -4.367747623071      0.243245569977
 C        -0.394844284368     -5.161818772498      1.080459219238
 C         1.008585771051     -4.611367196668      1.151893436282
 O         1.515853595326     -4.539184818183     -0.160864575912
 C         2.792753937619     -4.104249168552     -0.326000673212
 C         3.192134228243     -3.854670478081     -1.638832968427
 H         2.478341537759     -3.996872594596     -2.442630445007
 C         4.478709480975     -3.440384563807     -1.910608005030
 H         4.790202402207     -3.252517163940     -2.932081021478
 C         5.405168189617     -3.265865483127     -0.880024908394
 O         6.645962328840     -2.876193174235     -1.263289008406
 C         7.698838944871     -2.875527327161     -0.314103052319
 C         7.789665090601     -1.618938680032      0.510141741803
 O         8.067136773383     -0.522575295745     -0.323193154820
 C         8.326413278453      0.645172861878      0.418425236499
 C         8.355923452359      1.840578438097     -0.487200951087
 H         8.999367747214      1.639517454690     -1.356695783732
 H         8.793078365760      2.686429362907      0.063208184960
 O         7.047444604647      2.151574354552     -0.896697250069
 C         6.984905437582      3.319100343080     -1.673079713515
 H         7.473436712072      3.170820134104     -2.647316695732
 H         7.498580799245      4.148063193063     -1.164411673338
 C         5.548755045712      3.681336810383     -1.908217658638
 H         5.496338444187      4.500086461400     -2.635656906337
 H         5.005623813468      2.819944751559     -2.314103800573
 O         4.984178367242      4.075962479569     -0.671195009251
 C         3.651549133153      4.308710944372     -0.623535006899
 C         2.816292532738      4.345535090351     -1.738376328425
 H         3.208059867816      4.182218053829     -2.733933472806
 C         1.460226640898      4.589485532997     -1.579899620871
 H         0.806445514647      4.611243356428     -2.444719969053
 C         0.917540104140      4.802357668637     -0.319264270801
 O        -0.420816147085      5.034466708023     -0.261879636297
 C         1.752056258725      4.775181382076      0.794881780323
 H         1.360159406554      4.942495968544      1.789776804989
 C         3.106517072350      4.528611532661      0.636967483653
 H         3.758869418209      4.501052093126      1.502661436227
 H         9.294130349124      0.560227627163      0.934405469330
 H         7.551299853795      0.793032451419      1.184062326343
 C         5.004335197707     -3.501729558313      0.427630090077
 H         5.686734891650     -3.367922232204      1.256033147864
 C         3.701653086793     -3.916072582994      0.704045230093
 H         3.422463310256     -4.087367022999      1.735638700376
 C        -1.857482484222     -3.177523302734      0.489058411934
 I        -1.788277144562     -2.217753474564      2.296973703771
 H        -5.715201101708      1.156017404823     -2.064801885804
 C        -3.064626723489     -0.441107664918     -0.702123561967
 H        -2.134582546964     -0.230184029810     -0.188406151717
 C        -3.104676504490      2.612073876830      0.344000441916
 I        -2.780519885829      1.864072212951      2.223025051730
 H        -2.830161764755      5.934344328047      0.279486667863
 C        -1.030288459840      4.999936346520      1.009022789753
 H        -0.742798116593      5.867395542797      1.614139159217
 H        -0.736201241539      4.091723818550      1.545966024333
 H        -3.018352025484      5.014217442103      1.785656648891
 H        -0.395000749731     -6.163139836401      0.651649382489
 H        -0.815052909694     -5.206890278989      2.086122889128
 H         1.598364054547     -5.293563405757      1.774083850414
 H         1.017812442903     -3.619282655422      1.617395566849
 H         8.612041393646     -2.980266863485     -0.904061959702
 H         7.622162447115     -3.743606519373      0.348661449833
 H         6.864112932606     -1.437829918621      1.073243276148
 H         8.597725769463     -1.765894542792      1.243544861796
 Tl       -5.306629147864     -0.820350668542      1.636761864182
