# Supplementary material for: Amphoteric chalcogen-bonding and halogen-bonding rotaxanes for anion or cation recognition
Source: Nat Chem. 2025 Feb 20;17(3):373–81. doi: 10.1038/s41557-025-01742-x (PMC11882458; doi:10.1038/s41557-025-01742-x)
Supplement: Supplementary file 2 — DFT-optimized geometries and Ɛ0 energies. [file 41557_2025_1742_MOESM2_ESM.zip › 06_M·3·I_PBE0-D3(BJ)-def2-TZVP_acetonitrile(SMD18)/3·I.xyz]

90
E(RPBE1PBE) =  -2769.56575095     A.U.
 C        -2.279565455776      5.267589887435      1.057486765514
 N        -2.862757925492      4.154944912536      0.336241139591
 N        -3.312895809704      4.331964377862     -0.899840546215
 N        -3.738926636386      3.191754112289     -1.342683792107
 C        -3.561480435884      2.237238914335     -0.395927662664
 C        -3.968815546394      0.850325998739     -0.620410180655
 C        -5.170786738948      0.605721168693     -1.275767034612
 C        -5.592329931333     -0.689587081539     -1.570255746534
 C        -6.921450581676     -0.904401656639     -2.283657228723
 C        -7.212688316561     -2.380158019415     -2.528676034017
 H        -8.171252015690     -2.476778195789     -3.044553726594
 H        -6.448004722460     -2.846676136732     -3.155291990444
 H        -7.279631130173     -2.942174414902     -1.593350554458
 C        -6.887647917884     -0.184865269909     -3.635050750315
 H        -6.091222522911     -0.583513826350     -4.269428443545
 H        -7.839803561705     -0.323964239131     -4.154891104800
 H        -6.722653598268      0.888330477763     -3.516762270181
 C        -8.050161888653     -0.321510227610     -1.428431132795
 H        -9.010925811402     -0.465241946138     -1.930900599157
 H        -8.097512116144     -0.816602021047     -0.454543023827
 H        -7.915810088348      0.749262162761     -1.259413392462
 C        -4.768391488052     -1.739883967406     -1.189387383325
 H        -5.052574673838     -2.762564954382     -1.397745648453
 C        -3.555398756139     -1.517590563998     -0.532658985049
 C        -2.715365582627     -2.673609855038     -0.220909692758
 N        -2.649075585861     -3.739539539542     -1.057612868787
 N        -1.865976740536     -4.641479392815     -0.559010624361
 N        -1.411224066313     -4.197438456606      0.606305795186
 C        -0.492701548413     -5.012895137272      1.373937010794
 C         0.940653241678     -4.549102803584      1.272750407201
 O         1.290790881373     -4.518912229313     -0.090815743150
 C         2.552400310574     -4.127986164900     -0.413646069605
 C         2.789433432420     -3.870273939182     -1.763349648121
 H         1.973781003018     -3.972338282277     -2.470489959874
 C         4.045167492493     -3.496073721024     -2.191937579700
 H         4.230584789870     -3.299598638171     -3.242013248034
 C         5.100576656850     -3.371175577893     -1.285744236893
 O         6.295142428561     -3.015879238364     -1.819368996043
 C         7.455665639413     -3.051204977106     -1.006435200894
 C         7.678202908488     -1.805508729923     -0.190646701144
 O         7.902437308355     -0.712438846777     -1.044271395882
 C         8.280604857106      0.439887785296     -0.330180494675
 C         8.277977044312      1.636200260162     -1.235255265499
 H         8.827206938906      1.409129338462     -2.161175781476
 H         8.802479132340      2.460181208183     -0.729673044409
 O         6.952173057986      2.006260893526     -1.520528999121
 C         6.869472288420      3.165828180489     -2.307188058989
 H         7.256755976479      2.982076225990     -3.320124967871
 H         7.465780542994      3.976428531298     -1.863193856039
 C         5.435196240443      3.591466409999     -2.412494732784
 H         5.348726738802      4.397420847964     -3.150931481339
 H         4.817556839121      2.748449871835     -2.743311115190
 O         5.011726311363      4.036871519333     -1.136982121802
 C         3.699313269461      4.317719687689     -0.961562875610
 C         2.756843069426      4.358587776549     -1.987203956003
 H         3.040096047294      4.159586304357     -3.012624447050
 C         1.432229880398      4.651322374250     -1.698711062017
 H         0.694490397579      4.675183197678     -2.493083401320
 C         1.028106127618      4.910206548585     -0.395530844436
 O        -0.290271950197      5.187456882095     -0.209331530242
 C         1.970158667036      4.881280893195      0.628956353229
 H         1.686910162421      5.085459972222      1.653470748239
 C         3.292957722983      4.585214871157      0.341407342049
 H         4.028928251874      4.554664910405      1.137139425750
 H         9.287956042466      0.310856544749      0.092501505634
 H         7.588247942255      0.618008061612      0.505198702298
 C         4.862442110109     -3.617758794869      0.059357953560
 H         5.650107584543     -3.522964933112      0.795026414506
 C         3.591236641707     -3.991821615066      0.494229780141
 H         3.438976605103     -4.174659206931      1.550132311886
 C        -1.912274899234     -2.969687800310      0.864366561199
 I        -1.574651152238     -1.961006223152      2.614215330803
 H        -5.783932210262      1.453811444995     -1.556879666469
 C        -3.156382070112     -0.217986101799     -0.244417763653
 H        -2.192106088545     -0.029745528583      0.211909784060
 C        -2.996159089233      2.860567629056      0.699161274988
 I        -2.570075501340      2.153595420802      2.573397684158
 H        -2.600838961077      6.166776929551      0.533459573723
 C        -0.773444482849      5.189998246575      1.114161430191
 H        -0.406817332575      6.058123281335      1.673761697995
 H        -0.447194673299      4.285393691194      1.638710252854
 H        -2.683801421855      5.291582090751      2.070622441561
 H        -0.594949300423     -6.023717635917      0.981280149663
 H        -0.801859789411     -5.014008915773      2.420226887620
 H         1.555726881208     -5.262453753377      1.832619162599
 H         1.075932187798     -3.557542824557      1.719888519596
 H         8.287160812492     -3.171889723657     -1.704267680238
 H         7.438657049342     -3.924522106609     -0.346393418919
 H         6.825246770301     -1.598324532638      0.469728648736
 H         8.555313831442     -1.985152096620      0.450294706003
