# Supplementary material for: Amphoteric chalcogen-bonding and halogen-bonding rotaxanes for anion or cation recognition
Source: Nat Chem. 2025 Feb 20;17(3):373–81. doi: 10.1038/s41557-025-01742-x (PMC11882458; doi:10.1038/s41557-025-01742-x)
Supplement: Supplementary file 2 — DFT-optimized geometries and Ɛ0 energies. [file 41557_2025_1742_MOESM2_ESM.zip › 06_M·3·I_PBE0-D3(BJ)-def2-TZVP_acetonitrile(SMD18)/Tl(I)·3·I.xyz]

91
E(RPBE1PBE) =  -2942.01384144     A.U.
 C        -2.538509025316      5.071353531084      0.913998757049
 N        -3.025275642567      3.951202137929      0.134247878094
 N        -3.401790425349      4.138809075545     -1.124954463698
 N        -3.745973242317      2.993186810801     -1.619782195256
 C        -3.585215886082      2.024660360039     -0.684766060447
 C        -3.910500556359      0.628735797400     -0.974957432729
 C        -5.046466283485      0.353764855187     -1.732825193804
 C        -5.384946397647     -0.950228158258     -2.096859062707
 C        -6.646710513830     -1.201349706741     -2.911483326056
 C        -6.854185458541     -2.681345251604     -3.208671952406
 H        -7.767274119864     -2.804682257002     -3.795896613729
 H        -6.026189351205     -3.099988234108     -3.786456988252
 H        -6.965650524023     -3.267574176813     -2.292542047679
 C        -6.540921425749     -0.444904011455     -4.238762632027
 H        -5.680473230931     -0.791693190958     -4.817224993257
 H        -7.442722795813     -0.613026740469     -4.833696846462
 H        -6.435647401363      0.631033502984     -4.083431973973
 C        -7.859445784378     -0.688349470831     -2.129524771627
 H        -8.771137780233     -0.847895956045     -2.711685440333
 H        -7.965566785174     -1.222810075520     -1.180568012655
 H        -7.780438996207      0.379282099245     -1.913198490374
 C        -4.547648271094     -1.977307105601     -1.676396067038
 H        -4.769363065410     -3.004090017263     -1.932937192884
 C        -3.399533434428     -1.724246448216     -0.917804025752
 C        -2.542816813064     -2.855529837888     -0.566111984761
 N        -2.377757019444     -3.897797700831     -1.418167613802
 N        -1.603579173283     -4.784136632494     -0.880763242983
 N        -1.254080585180     -4.353425144873      0.325800566580
 C        -0.378381560887     -5.161687340103      1.150115206802
 C         1.039164538058     -4.645965318887      1.199409266033
 O         1.525980613541     -4.579605838781     -0.120009140633
 C         2.802827379094     -4.147336175885     -0.300639123310
 C         3.187642713447     -3.897091277328     -1.617338091965
 H         2.465487539499     -4.038482805149     -2.413749609757
 C         4.471036785928     -3.481466887587     -1.902092409450
 H         4.771563089151     -3.292187219070     -2.926554310408
 C         5.407795364044     -3.305832336425     -0.880969083319
 O         6.643723841053     -2.914061538795     -1.276692582049
 C         7.702245862816     -2.892824058768     -0.333869420065
 C         7.783887654340     -1.626613204308      0.476497189883
 O         8.042932783117     -0.536179096993     -0.370439979166
 C         8.296644017134      0.642269362771      0.356243724393
 C         8.302867485524      1.828146900111     -0.562444383032
 H         8.934635542242      1.622097753156     -1.439304901734
 H         8.741614307159      2.683662498122     -0.028474282582
 O         6.985886969027      2.124580505992     -0.955398205215
 C         6.904086352615      3.275605959081     -1.754452831911
 H         7.370812246626      3.107215986825     -2.736088914115
 H         7.427731466125      4.115653573694     -1.275009313957
 C         5.462482710370      3.632070179260     -1.963973178971
 H         5.392029380066      4.433172429632     -2.709356036085
 H         4.909946444298      2.761129778067     -2.335299053602
 O         4.928247267770      4.057228660226     -0.723590752592
 C         3.598703402527      4.299002217111     -0.649751075970
 C         2.734680710395      4.303653565314     -1.743096272568
 H         3.099013656317      4.105063643928     -2.742615696783
 C         1.384209671891      4.559516292776     -1.557163564688
 H         0.707771056787      4.555631686532     -2.404656528115
 C         0.876604164736      4.816141309650     -0.290427285745
 O        -0.459621754687      5.057000003698     -0.204942914193
 C         1.739524337831      4.821837599442      0.801883460933
 H         1.374469889373      5.025034496602      1.800403476858
 C         3.088105334921      4.563130731065      0.616807808806
 H         3.763068646927      4.560994409341      1.465418341686
 H         9.270724784455      0.573608449043      0.862566253886
 H         7.528214608329      0.789528165531      1.128689137716
 C         5.021258342304     -3.543932997029      0.430528184555
 H         5.711584547758     -3.409420173019      1.252125884745
 C         3.722424842209     -3.960956631041      0.719941830787
 H         3.455047624649     -4.135067055636      1.754148458174
 C        -1.814719891946     -3.149608604688      0.571122530774
 I        -1.642830581146     -2.170634644929      2.360817254260
 H        -5.671853072306      1.183412085685     -2.038949206151
 C        -3.083621533978     -0.416853893543     -0.562245162765
 H        -2.169643295661     -0.202484266773     -0.022618781266
 C        -3.121525134529      2.643912368284      0.459366619921
 I        -2.784542525113      1.915397168045      2.343365402366
 H        -2.855026184181      5.966480698111      0.380245806839
 C        -1.038464607944      5.046437452808      1.079300494320
 H        -0.744559807165      5.927905192548      1.660551633900
 H        -0.718980364225      4.155549643280      1.630496949953
 H        -3.015896591253      5.062751369962      1.895087898310
 H        -0.406183424279     -6.161813395838      0.719558214463
 H        -0.783185556726     -5.208928187602      2.162290066455
 H         1.619490382797     -5.347681686386      1.808906379711
 H         1.092534443755     -3.658737096649      1.672502806528
 H         8.612739525545     -2.993657889536     -0.928598707221
 H         7.639611232070     -3.754953557683      0.338084334104
 H         6.859977625044     -1.450348391496      1.043951106787
 H         8.598411819554     -1.756434956976      1.205926291270
 Tl       -5.946957128855     -1.024263662032      1.179250207131
