# Supplementary material for: Amphoteric chalcogen-bonding and halogen-bonding rotaxanes for anion or cation recognition
Source: Nat Chem. 2025 Feb 20;17(3):373–81. doi: 10.1038/s41557-025-01742-x (PMC11882458; doi:10.1038/s41557-025-01742-x)
Supplement: Supplementary file 2 — DFT-optimized geometries and Ɛ0 energies. [file 41557_2025_1742_MOESM2_ESM.zip › 07_M·11·I’_PBE0-D3(BJ)-def2-TZVP_acetone(SMD)/11·I'.xyz]

106
E(RPBE1PBE) =  -3335.65626523     A.U.
 C         2.638819212700     -5.183627316575     -0.490029891668
 N         2.842427501817     -3.811104593270     -0.905013906784
 N         2.786334664957     -3.481542208689     -2.191119294345
 N         2.958267363739     -2.198448552914     -2.286046249673
 C         3.135386488219     -1.676888817787     -1.049538236447
 C         3.370696387683     -0.246802117239     -0.807484532516
 C         4.577534201943      0.234138560165     -0.284786732395
 C         4.702935140423      1.584907300351      0.002647667352
 H         5.629437279747      1.950822142897      0.428451090065
 C         3.681376164648      2.481823497054     -0.270244825881
 C         2.475041379474      2.008756926417     -0.800494229567
 C         1.335097141341      2.902762197772     -1.050148371397
 N         0.915199340219      3.232280437296     -2.294000685432
 N        -0.069935293316      4.072868344573     -2.206941346157
 N        -0.309651835107      4.295551869687     -0.918993107016
 C        -1.353177167690      5.217017484036     -0.521081193829
 C        -2.614823870228      4.528470200568     -0.064819438924
 O        -3.137703139867      3.803474660588     -1.153490654458
 C        -4.339441805497      3.192343792350     -0.985321416773
 C        -4.825192051767      2.478175055804     -2.080607772182
 H        -4.230045004152      2.432697590957     -2.985844129546
 C        -6.049203285081      1.848172021706     -2.015457677047
 H        -6.430140039804      1.300336786282     -2.870140336741
 C        -6.825851564014      1.913377610023     -0.856089915933
 O        -8.027916626619      1.289941660791     -0.919138307255
 C        -8.905265025807      1.359893511146      0.190964374445
 C        -8.607462502094      0.346976195909      1.264695109320
 O        -8.810240684950     -0.943670661477      0.751901459512
 C        -8.614389706178     -1.944147252459      1.720465853433
 C        -8.596565547630     -3.290903409316      1.058794982664
 H        -9.459594075177     -3.382572268572      0.382685557405
 H        -8.690848513743     -4.070690204112      1.829033627528
 O        -7.393046561786     -3.444556896415      0.349955352357
 C        -7.348533428586     -4.631450490678     -0.397343395854
 H        -8.095267383954     -4.609937126604     -1.204749549567
 H        -7.567812189916     -5.502430443374      0.237764670802
 C        -5.986756618649     -4.777613793846     -1.008494145390
 H        -6.006417027478     -5.570572193338     -1.765705793055
 H        -5.702446367234     -3.837783455588     -1.495429669643
 O        -5.067980388903     -5.101025403359      0.018648871872
 C        -3.750266246874     -5.135118552009     -0.289545090013
 C        -3.228666518122     -4.913515193994     -1.562841597881
 H        -3.876418909463     -4.703415675923     -2.403808198583
 C        -1.857722023972     -4.954100234236     -1.766162922383
 H        -1.449128382014     -4.772930539936     -2.754115918061
 C        -0.987956373892     -5.221570237395     -0.716686829322
 O         0.337638915935     -5.231640645549     -1.015825091405
 C        -1.508167015082     -5.462198804217      0.552216267537
 H        -0.860873013503     -5.686060828165      1.390104815415
 C        -2.878073873495     -5.414570485437      0.756889317398
 H        -3.285809074113     -5.593561829472      1.745568289178
 H        -9.421813114776     -1.918752271670      2.467388424412
 H        -7.663746665917     -1.786425514292      2.250091181076
 C        -6.333850839790      2.606314340016      0.240949806925
 H        -6.894220897101      2.666503877455      1.164516522926
 C        -5.094508475431      3.243454042631      0.176294283533
 H        -4.740327334544      3.775102815330      1.049916108845
 C         0.540868649615      3.583123958056     -0.151516200341
 I         0.561430894903      3.588541903148      1.893352254179
 C         2.337030447565      0.649528587302     -1.054040096746
 H         1.389988404126      0.274428884015     -1.424536921106
 C         3.056678372858     -2.716213340691     -0.146565371294
 I         3.225384520105     -2.711041326353      1.892994818095
 H         2.831159966489     -5.805179355673     -1.363816624111
 C         1.247139966091     -5.414330514845      0.044816841345
 H         1.189076527229     -6.434256304435      0.442708233842
 H         1.036860345860     -4.713248259192      0.859551844798
 H         3.369586137999     -5.422927570636      0.283604111213
 H        -1.550949391161      5.846865368248     -1.387772245372
 H        -0.971288565276      5.840959261139      0.288311876711
 H        -3.316028071573      5.302892165434      0.266891942781
 H        -2.410730519347      3.861752589292      0.780630237254
 H        -9.897917520494      1.163110080806     -0.219512707040
 H        -8.912510193009      2.366580633967      0.620783596178
 H        -7.578185284968      0.450417494511      1.635136238018
 H        -9.284407641996      0.544953228491      2.110651185559
 C         5.768343204901     -0.635572416729      0.000131572636
 O         6.394700135631     -0.518220717324      1.043945614039
 N         6.099526755481     -1.493431010143     -0.980890703313
 H         5.540277693546     -1.501594689367     -1.819355241665
 C         7.110595005882     -2.510211411791     -0.844979374263
 H         7.717177340721     -2.543443826595     -1.753238208850
 H         7.755421457286     -2.240651508487     -0.008667972857
 C         6.471831673836     -3.863882779200     -0.602794708728
 H         5.889767466261     -3.836618004123      0.330516678377
 H         5.775375010165     -4.098360336981     -1.422893275731
 O         7.482472078937     -4.832673124859     -0.526980908570
 C         6.956375604614     -6.113410522448     -0.292201315182
 H         6.270557509738     -6.419043588561     -1.094562450365
 H         7.791112377654     -6.815116739654     -0.254950632636
 H         6.413952837543     -6.155773668518      0.662394911444
 C         3.939109870463      3.927320987207      0.044078218922
 O         4.435889065691      4.255443375688      1.112384425485
 N         3.627839504434      4.794518929482     -0.935382418100
 H         3.235626410857      4.432685349716     -1.790887000776
 C         3.664310562043      6.225018354064     -0.768960603961
 H         4.323109681192      6.455276919246      0.068303705286
 H         4.076145153049      6.683800913012     -1.670823142472
 C         2.272089026057      6.763531006377     -0.504181309331
 H         1.604096744220      6.489775250241     -1.335347163315
 H         1.868890602251      6.307044953941      0.412144422630
 O         2.343219284967      8.157455555532     -0.372451680687
 C         1.083241062752      8.719154492992     -0.109239389719
 H         0.666497831847      8.345151103766      0.836096103231
 H         1.209566808484      9.800440152409     -0.034786895888
 H         0.369242080151      8.499878296380     -0.915158394728
