# Supplementary material for: Amphoteric chalcogen-bonding and halogen-bonding rotaxanes for anion or cation recognition
Source: Nat Chem. 2025 Feb 20;17(3):373–81. doi: 10.1038/s41557-025-01742-x (PMC11882458; doi:10.1038/s41557-025-01742-x)
Supplement: Supplementary file 2 — DFT-optimized geometries and Ɛ0 energies. [file 41557_2025_1742_MOESM2_ESM.zip › 07_M·11·I’_PBE0-D3(BJ)-def2-TZVP_acetone(SMD)/Cu(I)·11·I'.xyz]

107
E(RPBE1PBE) =  -4975.84917719     A.U.
 C        -1.696940874157      5.252419514845      0.160433099959
 N        -2.126298831035      4.057778253413     -0.538298266608
 N        -2.277756661913      4.068392254833     -1.857765050741
 N        -2.666354904606      2.888107802430     -2.232585825627
 C        -2.773339665605      2.088228047966     -1.147728826235
 C        -3.243555066104      0.694803798820     -1.165145733959
 C        -4.594585099567      0.381245324887     -0.980200382691
 C        -4.977661045955     -0.945885752850     -0.861349530122
 H        -6.015700490070     -1.181356507490     -0.659132360565
 C        -4.055763343098     -1.976929109189     -0.960201889736
 C        -2.703736593431     -1.675030252432     -1.157041992105
 C        -1.675455151547     -2.726023368281     -1.159318774932
 N        -1.302085978889     -3.441438752802     -2.244541381271
 N        -0.427881363672     -4.332265197916     -1.890194094591
 N        -0.216662327828     -4.212577823290     -0.584050937784
 C         0.684264443321     -5.122563681098      0.094503661717
 C         2.022139221990     -4.509725456806      0.423561595752
 O         2.622810410158     -4.101523359023     -0.782318929689
 C         3.912380110360     -3.673114798887     -0.739591340097
 C         4.448197648181     -3.222849630106     -1.946054017457
 H         3.822362788979     -3.219000203115     -2.831549376778
 C         5.758661542520     -2.801703142318     -2.013664359911
 H         6.177434116459     -2.460549449825     -2.953828371035
 C         6.574329236571     -2.820009167846     -0.879661197630
 O         7.854019781600     -2.417485946439     -1.070179302085
 C         8.782522241295     -2.524940077594     -0.005133000078
 C         8.746929927140     -1.368546481368      0.958579537113
 O         9.116270260712     -0.190703558356      0.290393063290
 C         9.214331862118      0.907599751108      1.163606389211
 C         9.329948213315      2.179686232759      0.376506031387
 H        10.103935410265      2.071685070182     -0.397984710046
 H         9.644893698712      2.987931093226      1.053006296396
 O         8.086022034180      2.483979897451     -0.202095541322
 C         8.110174137834      3.668603902544     -0.953290480554
 H         8.744151216492      3.554815411687     -1.844971557661
 H         8.517760516282      4.498313250967     -0.357130267796
 C         6.715857965421      3.998860596682     -1.395932561355
 H         6.748109043826      4.815975977611     -2.126484210690
 H         6.260871135835      3.122905727596     -1.872725916141
 O         5.967793755765      4.380860800771     -0.256275943933
 C         4.633951258377      4.557763186276     -0.398670873801
 C         3.957970598952      4.522922917527     -1.616990428733
 H         4.488131753526      4.350104490314     -2.544524117252
 C         2.584598357760      4.709973767550     -1.652259595775
 H         2.055223184238      4.678486626150     -2.598094354825
 C         1.866458215587      4.939085101494     -0.485708010847
 O         0.524826073083      5.112366348876     -0.622497929030
 C         2.540943434846      4.985416829378      0.731359816517
 H         2.013058003404      5.170284055647      1.658106354362
 C         3.913164889603      4.794350925092      0.766832528109
 H         4.441975082982      4.825289325839      1.712929508686
 H        10.096554423017      0.802790353545      1.812515372212
 H         8.327708203325      0.963785653930      1.811596150402
 C         6.035696591762     -3.248998385609      0.325197317177
 H         6.628125301258     -3.264550531396      1.230244292672
 C         4.707989325322     -3.671274034979      0.395622488164
 H         4.321190506144     -3.998318705535      1.352091648897
 C        -0.970153284252     -3.213856786554     -0.083654176772
 I        -1.020308854642     -2.607071431144      1.873180500285
 C        -2.308337096793     -0.339245534586     -1.232666234994
 H        -1.259024033262     -0.100833060552     -1.371220173030
 C        -2.418403111803      2.836783155018     -0.048529729535
 I        -2.333371488212      2.272502588385      1.922186570041
 H        -1.889979167696      6.086112402594     -0.513653494875
 C        -0.242595523403      5.199576958521      0.554678179708
 H        -0.008012212006      6.110265594890      1.117417628724
 H        -0.054509914951      4.335349631797      1.201749191656
 H        -2.312454866058      5.370481709267      1.053534945959
 H         0.805921022877     -5.975630936154     -0.571684022653
 H         0.203499286220     -5.459582939581      1.014097501153
 H         2.617115144635     -5.280154273360      0.926443441888
 H         1.909598306215     -3.658943218836      1.105781742643
 H         9.762494281671     -2.557609454181     -0.486050975249
 H         8.642006058650     -3.464044912535      0.539901108941
 H         7.750644979039     -1.251716042200      1.406909309261
 H         9.451174421465     -1.594686074047      1.774618554453
 C        -5.640494017792      1.432879922071     -0.749055025929
 O        -6.359986846265      1.370417612000      0.238923230693
 N        -5.722140649396      2.397981579937     -1.676262709472
 H        -5.076235836757      2.381043002292     -2.450582685837
 C        -6.552096190559      3.565770091345     -1.511706649646
 H        -6.895932906244      3.894883002813     -2.493837843125
 H        -7.421829003663      3.293314882566     -0.913150229133
 C        -5.782001595013      4.679955079933     -0.829042309538
 H        -5.413478961657      4.330785818949      0.147614764732
 H        -4.907603708676      4.955140908868     -1.436862470196
 O        -6.634695666589      5.781015399240     -0.668916543584
 C        -5.977668787292      6.864251089019     -0.062949220817
 H        -5.126018664289      7.206114287148     -0.667164218823
 H        -6.695730844353      7.680493379287      0.029559492000
 H        -5.608541093790      6.600687613621      0.937986348428
 C        -4.540980500370     -3.372190607318     -0.689601753753
 O        -5.208938286274     -3.597059864163      0.311099246077
 N        -4.203542240011     -4.305268189223     -1.591236393063
 H        -3.626253194725     -4.034615444743     -2.373032287652
 C        -4.434261146419     -5.712662742967     -1.376198120772
 H        -5.322908096872     -5.828394297641     -0.755233001485
 H        -4.619129535575     -6.191442308635     -2.339479584268
 C        -3.239391948444     -6.353839767808     -0.696354980579
 H        -2.346364402410     -6.240852633044     -1.328105529825
 H        -3.039516413229     -5.844358195879      0.258791100187
 O        -3.519384939835     -7.710556793286     -0.481332707108
 C        -2.438120492979     -8.375266795068      0.119686411033
 H        -2.194212478946     -7.940532325322      1.099052352065
 H        -2.723575225977     -9.419159405241      0.258382746187
 H        -1.539739237904     -8.332976885149     -0.511604080688
 Cu       -2.005119200491     -0.246106628044      1.321339217112
