# Supplementary material for: Amphoteric chalcogen-bonding and halogen-bonding rotaxanes for anion or cation recognition
Source: Nat Chem. 2025 Feb 20;17(3):373–81. doi: 10.1038/s41557-025-01742-x (PMC11882458; doi:10.1038/s41557-025-01742-x)
Supplement: Supplementary file 2 — DFT-optimized geometries and Ɛ0 energies. [file 41557_2025_1742_MOESM2_ESM.zip › 07_M·11·I’_PBE0-D3(BJ)-def2-TZVP_acetone(SMD)/Cu(I)·11·I'·ACN.xyz]

113
E(RPBE1PBE) =  -5108.53000876     A.U.
 C        -1.547490242738      5.163835591590      0.138812071573
 N        -2.104224799927      4.038070112151     -0.582938951997
 N        -2.303607404484      4.115959310382     -1.893796040108
 N        -2.800355062316      2.985762758613     -2.299307288121
 C        -2.931221079312      2.155184539918     -1.242132051865
 C        -3.473948730404      0.789036772943     -1.264189390620
 C        -4.804173216446      0.521405996491     -0.924406322676
 C        -5.210708019898     -0.792581963403     -0.746072748318
 H        -6.229869314479     -0.994865037770     -0.439413146252
 C        -4.327215063578     -1.848757428175     -0.905988701972
 C        -2.994085701020     -1.586438656712     -1.239379921235
 C        -1.973208933043     -2.643767004167     -1.200463690701
 N        -1.533201073359     -3.361243155803     -2.257312710054
 N        -0.662026917503     -4.233391672852     -1.848508438120
 N        -0.519839151585     -4.095726347081     -0.535027322112
 C         0.388017476667     -4.957960086341      0.191672950939
 C         1.687630136976     -4.282412354092      0.550952214380
 O         2.299214528468     -3.851805319687     -0.642453287287
 C         3.608263236128     -3.490573889205     -0.598715582854
 C         4.178445942797     -3.110902196559     -1.813756845611
 H         3.559793914748     -3.097104475334     -2.704152675189
 C         5.514309678594     -2.779500496420     -1.884510944221
 H         5.961403194128     -2.501827649619     -2.832500923099
 C         6.321846536927     -2.821454243033     -0.745178483437
 O         7.630192800501     -2.529726788741     -0.940317202267
 C         8.559724600754     -2.773598952869      0.101878857548
 C         8.700988302691     -1.631703526398      1.072347947588
 O         9.195841174904     -0.507953327318      0.394262604675
 C         9.382092506483      0.598137523177      1.242497635191
 C         9.500277306877      1.848699606390      0.422047198277
 H        10.255208610272      1.713231434769     -0.366798004386
 H         9.837757054566      2.670257637656      1.071155723973
 O         8.245699244616      2.144760671339     -0.135839496044
 C         8.243432410104      3.321535460878     -0.897344722190
 H         8.884069493399      3.218618543626     -1.785599742624
 H         8.623784634177      4.167895851141     -0.306413442601
 C         6.841307526205      3.604672351214     -1.347751452298
 H         6.846672266501      4.438611316513     -2.059744451951
 H         6.424841393328      2.721919967285     -1.847305479948
 O         6.071855503238      3.929410194630     -0.205479576591
 C         4.739263523104      4.100035578214     -0.359705060058
 C         4.076501395424      4.088316725418     -1.585638106799
 H         4.615729352733      3.928416552105     -2.510208036029
 C         2.705613268652      4.290189932900     -1.632926919693
 H         2.187451173431      4.286929522575     -2.585446664102
 C         1.977509969126      4.512440884261     -0.470980995336
 O         0.644634238695      4.730459339265     -0.621305488948
 C         2.635982764251      4.513513492324      0.755747550494
 H         2.099233552133      4.679880050566      1.680578657087
 C         4.005374146082      4.307083424607      0.803165099019
 H         4.523020381557      4.310959826966      1.755892838552
 H        10.290370074550      0.471710926655      1.849982401886
 H         8.530680358334      0.700547409590      1.930337413485
 C         5.746229009606     -3.162218989627      0.470878605960
 H         6.330722888006     -3.184110726886      1.381130486281
 C         4.392728371903     -3.492391854632      0.544496432572
 H         3.978097619173     -3.754898484473      1.509144912918
 C        -1.315357900058     -3.106837279330     -0.082180423951
 I        -1.470755543619     -2.465976380301      1.861154194586
 C        -2.589183361771     -0.270796315318     -1.425021616699
 H        -1.547133523424     -0.062562744729     -1.640191144498
 C        -2.474688544845      2.824675897557     -0.129735360070
 I        -2.391045836626      2.150314605048      1.806067655105
 H        -1.632462259245      6.021726934255     -0.527078192208
 C        -0.114316277546      4.936203379502      0.546877230934
 H         0.227599138198      5.823275763416      1.092034097565
 H        -0.036354005176      4.071143632127      1.214846664849
 H        -2.154337474778      5.344237753771      1.027333562655
 H         0.568643267943     -5.817321728758     -0.452790466187
 H        -0.108621919002     -5.296356703064      1.101967272131
 H         2.304584963500     -5.022761314739      1.071080678090
 H         1.519676297381     -3.434058607915      1.224447632304
 H         9.515888763075     -2.933548149038     -0.401431455518
 H         8.303744688385     -3.690127832028      0.643060436011
 H         7.740546114966     -1.391314017706      1.548573167812
 H         9.392561798941     -1.951996061259      1.867539273502
 C        -5.789146308418      1.604517165769     -0.594814736487
 O        -6.459402658782      1.534698742273      0.426680216727
 N        -5.875872628212      2.613270552134     -1.476424441968
 H        -5.282628884388      2.597201656019     -2.291294663086
 C        -6.621364639113      3.817393986233     -1.206543746041
 H        -7.010129506514      4.211479323396     -2.147171807411
 H        -7.463596192335      3.567936557795     -0.560550209168
 C        -5.739923783288      4.851015451318     -0.531412432316
 H        -5.323071020851      4.431153667099      0.396773813238
 H        -4.896525869312      5.108713634297     -1.189130378762
 O        -6.511468169070      5.988100954696     -0.253993414060
 C        -5.751491427118      6.994011952634      0.364472537766
 H        -4.921911781858      7.322422264854     -0.276842653700
 H        -6.410951537730      7.842828934411      0.551662939369
 H        -5.334538822374      6.650358129127      1.321392599780
 C        -4.818227667436     -3.228893661777     -0.579047226278
 O        -5.439398102483     -3.434496899703      0.454836334103
 N        -4.536835777070     -4.178380702577     -1.485672184737
 H        -4.010836327903     -3.919195727720     -2.305936349368
 C        -4.758008875677     -5.582084563962     -1.242428182990
 H        -5.598427832354     -5.687557042646     -0.556002205736
 H        -5.016292540775     -6.069203644920     -2.184590977506
 C        -3.516910601012     -6.221834616849     -0.649839081744
 H        -2.669986595963     -6.098942786502     -1.340604150583
 H        -3.254611525927     -5.717078621620      0.292606045610
 O        -3.773168776826     -7.581895353354     -0.426323147696
 C        -2.646216442510     -8.245373586696      0.085578870454
 H        -2.335526335064     -7.823055489306      1.051342544803
 H        -2.912570653460     -9.293748633811      0.228454096683
 H        -1.796116113359     -8.185310871917     -0.608038323313
 Cu       -0.944331232125      0.075526725584      1.051985267899
 C         1.866325779208      0.281616705566     -0.190155064211
 N         0.792901694833      0.172112426714      0.201075717369
 C         3.213838306740      0.423130855772     -0.670949209750
 H         3.201918045043      0.576141295561     -1.751630555790
 H         3.781546490569     -0.480464984392     -0.438163819379
 H         3.681317075902      1.284568696057     -0.188687522818
