# Supplementary material for: Amphoteric chalcogen-bonding and halogen-bonding rotaxanes for anion or cation recognition
Source: Nat Chem. 2025 Feb 20;17(3):373–81. doi: 10.1038/s41557-025-01742-x (PMC11882458; doi:10.1038/s41557-025-01742-x)
Supplement: Supplementary file 2 — DFT-optimized geometries and Ɛ0 energies. [file 41557_2025_1742_MOESM2_ESM.zip › 07_M·11·I’_PBE0-D3(BJ)-def2-TZVP_acetone(SMD18)/11·I'.xyz]

106
E(RPBE1PBE) =  -3335.64842245     A.U.
 C         2.649315415539     -5.199834240663     -0.455163500659
 N         2.843733338622     -3.826058482700     -0.872561607760
 N         2.813692117012     -3.505838377707     -2.160997987027
 N         2.976671478678     -2.222381512724     -2.263798017717
 C         3.121664542200     -1.687497263925     -1.029181117523
 C         3.349845296675     -0.255656301928     -0.791258223909
 C         4.557410601943      0.227449672137     -0.272814201353
 C         4.686219573825      1.580275765158      0.002874840512
 H         5.614428614895      1.949243791458      0.422268290477
 C         3.664437027238      2.474923577376     -0.275856172657
 C         2.453835121612      1.996893103658     -0.791974536910
 C         1.310943187240      2.889356350720     -1.031090602913
 N         0.861426808316      3.207015779086     -2.267278103950
 N        -0.120304606793      4.049480621970     -2.165865577973
 N        -0.331906897332      4.287237452491     -0.876423825240
 C        -1.368337975216      5.213284416189     -0.467242204191
 C        -2.634640098230      4.532342690026     -0.010872200123
 O        -3.165201291816      3.820006855087     -1.102474639656
 C        -4.371369251937      3.215645310144     -0.935451255795
 C        -4.867020537886      2.518248383692     -2.036800055225
 H        -4.276883613484      2.479993501189     -2.945626237726
 C        -6.094287650075      1.894609274407     -1.972284848381
 H        -6.483153358221      1.359117288946     -2.831190292257
 C        -6.863722527139      1.949906583769     -0.807586254051
 O        -8.069519065259      1.334264107311     -0.871316989547
 C        -8.929568904471      1.372771190685      0.253779538955
 C        -8.607519597006      0.338120881567      1.299457961288
 O        -8.801496609921     -0.942449427607      0.758665282940
 C        -8.597619826869     -1.961862567336      1.705783056979
 C        -8.577301987973     -3.295021985709      1.017128531956
 H        -9.439014728993     -3.373208492789      0.337700263704
 H        -8.672703674339     -4.090412428644      1.771080029009
 O        -7.372183395318     -3.434337656230      0.307814092001
 C        -7.329498367655     -4.602056341049     -0.469391696436
 H        -8.068250633596     -4.553699274576     -1.282924902785
 H        -7.561604857890     -5.487263914179      0.140976145473
 C        -5.962802506812     -4.743793116544     -1.070661336382
 H        -5.981916289528     -5.513536972313     -1.851429573266
 H        -5.663853584177     -3.792761907911     -1.526013444668
 O        -5.058497327687     -5.107433889917     -0.043968301941
 C        -3.737931772066     -5.145653507927     -0.338148566709
 C        -3.198884321948     -4.888446221604     -1.597456878190
 H        -3.834260476035     -4.645015686887     -2.438909474623
 C        -1.825860378516     -4.934971588944     -1.785503704807
 H        -1.403408254128     -4.724786070248     -2.761804293103
 C        -0.972178769939     -5.244155550372     -0.734640907239
 O         0.358080515029     -5.255712287391     -1.016945784162
 C        -1.509647768088     -5.522223376896      0.519073661983
 H        -0.875002807510     -5.781026103680      1.356614360322
 C        -2.881338869322     -5.468120655047      0.708884841834
 H        -3.302836993798     -5.675979362014      1.686069151516
 H        -9.402319809558     -1.954609777693      2.455997935999
 H        -7.645629758251     -1.811184710414      2.235085982135
 C        -6.362051610354      2.627372620959      0.294732076545
 H        -6.917101156029      2.679879865103      1.221926331221
 C        -5.119596153203      3.258335858952      0.230660814415
 H        -4.757826903075      3.778065855677      1.108398349082
 C         0.537073003652      3.580380401718     -0.124043431295
 I         0.610072355188      3.603430577582      1.920227701289
 C         2.312958420003      0.636618599394     -1.036951869361
 H         1.364067549656      0.258928095457     -1.399786266392
 C         3.030626250294     -2.720520396665     -0.121863099735
 I         3.149712022800     -2.690766708022      1.920566593031
 H         2.864752584424     -5.819005236572     -1.325174223259
 C         1.251372228072     -5.451998477655      0.053182501760
 H         1.199371282822     -6.479880189730      0.430794720015
 H         1.015048043755     -4.773599658852      0.880148995563
 H         3.371947588673     -5.434733614714      0.327542395928
 H        -1.566374361782      5.847547487546     -1.330599077819
 H        -0.979640815301      5.837156816150      0.339095114687
 H        -3.326615648226      5.311952484840      0.327895423909
 H        -2.441898995340      3.857766850807      0.831570806691
 H        -9.926893162964      1.177840008697     -0.145932382668
 H        -8.937540253284      2.369347255113      0.706593682479
 H        -7.575386022482      0.444786193991      1.661024672344
 H        -9.277060471002      0.508389307679      2.157224283631
 C         5.743127092655     -0.646192390468      0.023342348686
 O         6.348913844718     -0.540082138397      1.079924720129
 N         6.088685848371     -1.496571270861     -0.958851593771
 H         5.548549946883     -1.493260188498     -1.809760024688
 C         7.109779468084     -2.503232160155     -0.820763166798
 H         7.713791745411     -2.532621766040     -1.730663905421
 H         7.754008833980     -2.225219326083      0.013262613750
 C         6.486560321967     -3.863256366984     -0.573842995095
 H         5.913248991497     -3.842067344302      0.365320851688
 H         5.785304813479     -4.104761183362     -1.387598758243
 O         7.507293481986     -4.820969303576     -0.505063072294
 C         6.997019560582     -6.108098134229     -0.269472751073
 H         6.312337461079     -6.421064305893     -1.069915527863
 H         7.840141278357     -6.799779402319     -0.235275342136
 H         6.458122593329     -6.157185787378      0.686843889159
 C         3.925174377884      3.925635992961      0.014578956611
 O         4.415251456570      4.271661841613      1.079761648322
 N         3.619481968705      4.774525277047     -0.982281393750
 H         3.238250268146      4.397453206395     -1.836108298389
 C         3.672473258923      6.208174111827     -0.849127636362
 H         4.350949415847      6.452699095897     -0.031831426505
 H         4.069076276180      6.640108652221     -1.770648917752
 C         2.291462802727      6.768068503377     -0.569821657378
 H         1.599522519025      6.467526435777     -1.371487723306
 H         1.909940420363      6.352590571579      0.374936403698
 O         2.375729161725      8.164776685748     -0.492995278536
 C         1.126932789969      8.745024291089     -0.216039739946
 H         0.733502438084      8.406543949204      0.752451846319
 H         1.262402393740      9.827173981747     -0.182643082625
 H         0.390206504599      8.502890612871     -0.994472692965
