# Supplementary material for: Amphoteric chalcogen-bonding and halogen-bonding rotaxanes for anion or cation recognition
Source: Nat Chem. 2025 Feb 20;17(3):373–81. doi: 10.1038/s41557-025-01742-x (PMC11882458; doi:10.1038/s41557-025-01742-x)
Supplement: Supplementary file 2 — DFT-optimized geometries and Ɛ0 energies. [file 41557_2025_1742_MOESM2_ESM.zip › 07_M·11·I’_PBE0-D3(BJ)-def2-TZVP_acetone(SMD18)/Cu(I)·11·I'.xyz]

107
E(RPBE1PBE) =  -4975.81377799     A.U.
 C         2.073701524748     -5.172945258910     -0.100262216749
 N         2.435858164585     -3.935170305415     -0.764390483669
 N         2.499002837630     -3.877073136375     -2.088108569417
 N         2.812348953748     -2.664869809573     -2.433579047382
 C         2.964896056265     -1.909384346528     -1.324317814041
 C         3.328452635606     -0.486613265511     -1.286513094339
 C         4.601616203274     -0.075303997984     -0.876409876137
 C         4.843059720513      1.270643541343     -0.646719479899
 H         5.819577094920      1.583948836678     -0.297438882213
 C         3.844712830279      2.215505161431     -0.822726446437
 C         2.570634279742      1.808340898840     -1.234415095933
 C         1.449736425044      2.758276674604     -1.248975778199
 N         0.947921477438      3.358631348557     -2.350592584906
 N         0.008841986445      4.183064628856     -2.001628126392
 N        -0.127695697292      4.133199669838     -0.682920252631
 C        -1.086878438144      4.997400655483     -0.020931192883
 C        -2.378517456878      4.309556947657      0.345276297005
 O        -2.968600835805      3.830931407666     -0.837574385723
 C        -4.237430307601      3.345079943847     -0.762950696493
 C        -4.768715321878      2.835834082395     -1.947400773491
 H        -4.156531118883      2.834831669095     -2.842376118933
 C        -6.058864219484      2.352261731356     -1.981437769961
 H        -6.475005126675      1.964101152312     -2.904367766280
 C        -6.857541218849      2.366150884747     -0.835300238746
 O        -8.119384540329      1.899155599149     -0.992781495688
 C        -9.029324823066      1.978545927398      0.090617581585
 C        -8.899301250925      0.854952472307      1.084668396480
 O        -9.195225964853     -0.364157544255      0.455559500714
 C        -9.182682851476     -1.444733237612      1.355916483302
 C        -9.191016876473     -2.740253343094      0.599231025686
 H        -9.982881765149     -2.722701142030     -0.164423757758
 H        -9.418671611252     -3.558812784921      1.298003100783
 O        -7.932936675722     -2.938610799713      0.005470510978
 C        -7.864337056461     -4.124657237231     -0.740350978664
 H        -8.539840570605     -4.081127830605     -1.607461845265
 H        -8.162865523299     -4.987947913747     -0.127249830549
 C        -6.462197796248     -4.314472656089     -1.237127358968
 H        -6.440710676766     -5.133597172845     -1.965890908421
 H        -6.117742333675     -3.399026615647     -1.731843997801
 O        -5.634214429486     -4.617007267863     -0.129476545291
 C        -4.301256141355     -4.716180712556     -0.337521303513
 C        -3.683675688186     -4.594916345376     -1.581155734117
 H        -4.262401852602     -4.408716282068     -2.476422661990
 C        -2.305780629950     -4.710474416769     -1.683938504849
 H        -1.822347589943     -4.613374986515     -2.649710530005
 C        -1.525620249575     -4.951798122170     -0.560898427461
 O        -0.184181246997     -5.055930001550     -0.765421242791
 C        -2.139970544563     -5.079452523270      0.681623059517
 H        -1.562849224112     -5.275655347309      1.576147631970
 C        -3.516849453852     -4.960104902355      0.784794459647
 H        -3.999596575714     -5.057659023149      1.750801676358
 H       -10.062391769926     -1.404555794244      2.015316285424
 H        -8.286360083985     -1.404567906054      1.991564587289
 C        -6.322208891516      2.855715891478      0.347790011159
 H        -6.900833836880      2.870934708649      1.261738738044
 C        -5.014846724341      3.340438125217      0.384515433683
 H        -4.629693662839      3.711256375780      1.325541997624
 C         0.750610477415      3.247584723325     -0.168809519521
 I         0.930270545332      2.798786960702      1.829699024304
 C         2.331307244206      0.462817544372     -1.487246193334
 H         1.334629671923      0.139773459101     -1.764836961992
 C         2.715704131257     -2.723699970688     -0.243867019578
 I         2.770638625266     -2.276065074152      1.760185336073
 H         2.248607334392     -5.967207287030     -0.824657598618
 C         0.639438250524     -5.179507643966      0.367461769782
 H         0.459645076515     -6.123921351711      0.893790255480
 H         0.450662808434     -4.359971673607      1.071247688727
 H         2.740476177938     -5.327698120145      0.749370590575
 H        -1.277706147847      5.814281205357     -0.715751073608
 H        -0.624233163884      5.412722358193      0.875815430265
 H        -3.009858861767      5.059642667136      0.834260320468
 H        -2.217043203270      3.487313052732      1.052865392948
 H       -10.019315073834      1.936495330792     -0.368320184559
 H        -8.936330602912      2.939897557267      0.606465036397
 H        -7.890833429890      0.819053872138      1.518823137848
 H        -9.604723838344      1.055946999373      1.906317326700
 C         5.697509159315     -1.051109919319     -0.558460227659
 O         6.304419908125     -0.971207348625      0.500421130540
 N         5.943495707103     -1.977485022314     -1.497488772133
 H         5.400123788993     -1.962531943156     -2.346646996457
 C         6.831809986413     -3.092423583967     -1.280402181392
 H         7.296610615813     -3.362570562794     -2.230101311773
 H         7.614557710161     -2.785425274189     -0.586106460945
 C         6.073283253328     -4.278617351966     -0.716219321733
 H         5.601552759259     -3.996217419953      0.237349040601
 H         5.273577077941     -4.573843994401     -1.411878152517
 O         6.972438557638     -5.335776944913     -0.523520230112
 C         6.334458461838     -6.473146977798     -0.001931088501
 H         5.550262018921     -6.839637457318     -0.678707372986
 H         7.088477266187     -7.252193169814      0.119839389014
 H         5.878628197253     -6.263972149862      0.975885806617
 C         4.148374431379      3.640886843037     -0.461533919522
 O         4.623771375582      3.912270398597      0.632154641052
 N         3.871113172219      4.548189658970     -1.409869969376
 H         3.479182334211      4.228849678454     -2.282499617721
 C         3.957371938549      5.969224587848     -1.181710022836
 H         4.727681820862      6.154958809093     -0.432591968375
 H         4.252413474337      6.458494152267     -2.111640165330
 C         2.626710408550      6.518723947185     -0.704989653263
 H         1.850124537583      6.318321229673     -1.457929561370
 H         2.329480131366      6.012404375823      0.226109328502
 O         2.762920675925      7.897624938020     -0.495207787626
 C         1.558056823973      8.482804596318     -0.073083456982
 H         1.216292445670      8.055505648798      0.879806852269
 H         1.736230019662      9.550527473361      0.063259961598
 H         0.762979063951      8.347178533271     -0.819169533492
 Cu        1.943493195345      0.271620584270      1.611133502298
