# Supplementary material for: Amphoteric chalcogen-bonding and halogen-bonding rotaxanes for anion or cation recognition
Source: Nat Chem. 2025 Feb 20;17(3):373–81. doi: 10.1038/s41557-025-01742-x (PMC11882458; doi:10.1038/s41557-025-01742-x)
Supplement: Supplementary file 2 — DFT-optimized geometries and Ɛ0 energies. [file 41557_2025_1742_MOESM2_ESM.zip › 07_M·11·I’_PBE0-D3(BJ)-def2-TZVP_acetone(SMD18)/Cu(I)·11·I'·ACN.xyz]

113
E(RPBE1PBE) =  -5108.50125974     A.U.
 C         1.888297901228     -5.039852753197      0.229645968736
 N         2.393100886308     -3.910702422842     -0.526043010887
 N         2.549465525464     -3.999536714549     -1.840002513715
 N         2.971680681160     -2.853682481952     -2.284761531352
 C         3.098536203334     -1.995207971119     -1.250430877712
 C         3.545684262566     -0.596571513723     -1.310432453321
 C         4.857688812315     -0.234594033961     -0.988901969007
 C         5.173743781406      1.105522706997     -0.827091026910
 H         6.178268941267      1.382543150997     -0.531201259542
 C         4.215517466841      2.094785578671     -0.985818418233
 C         2.901849532256      1.735229985245     -1.305880669311
 C         1.806163677068      2.713749550734     -1.254167648230
 N         1.280619049235      3.391490120806     -2.297423623122
 N         0.356672114033      4.195116781973     -1.863959305221
 N         0.258793324903      4.053428780159     -0.548110054347
 C        -0.687838461314      4.853172535764      0.203041585876
 C        -1.949640452627      4.108949650929      0.564906522413
 O        -2.541985617311      3.656175291991     -0.627875023129
 C        -3.840097380021      3.253552906491     -0.586421847561
 C        -4.402812311968      2.881868012606     -1.806838401135
 H        -3.789187728929      2.910049230467     -2.700341647150
 C        -5.725637308356      2.502538989248     -1.877593590865
 H        -6.168218398003      2.229109043379     -2.828889840786
 C        -6.527114942692      2.489488412612     -0.733172302288
 O        -7.823851518617      2.152106444232     -0.928746156220
 C        -8.753660895053      2.314921561646      0.128655125902
 C        -8.818380579213      1.142950309546      1.071208996043
 O        -9.233037943964      0.003507398334      0.365978296187
 C        -9.348103570056     -1.130164389115      1.190434999688
 C        -9.359448366166     -2.370859909756      0.346995467688
 H       -10.105716106131     -2.275537263418     -0.455844697179
 H        -9.651059581954     -3.225274379420      0.975493686060
 O        -8.075704877540     -2.569561520672     -0.188303595736
 C        -7.974862663941     -3.739243333458     -0.954256352346
 H        -8.602217358785     -3.676446777929     -1.855701510894
 H        -8.308473693394     -4.612752279579     -0.374657849821
 C        -6.547971933195     -3.924965580508     -1.376625081256
 H        -6.483852283661     -4.757706719987     -2.087146225242
 H        -6.182239171792     -3.016593134871     -1.870097487907
 O        -5.779595112033     -4.196575654619     -0.219515883510
 C        -4.437674826524     -4.295987762705     -0.352467445933
 C        -3.758277620757     -4.257379969228     -1.568838173897
 H        -4.291302885982     -4.133249802967     -2.502390200340
 C        -2.377965153079     -4.385422228103     -1.594775354407
 H        -1.846863948828     -4.362225584033     -2.539823682903
 C        -1.656935271365     -4.558381506324     -0.420458152033
 O        -0.311257193775     -4.706101570708     -0.551000846701
 C        -2.331375604557     -4.583476272295      0.796860420684
 H        -1.799638128987     -4.710815815498      1.730849184044
 C        -3.710616181059     -4.451691348436      0.822843289451
 H        -4.240996234677     -4.474570477745      1.768232191547
 H       -10.272284708557     -1.083597722978      1.785072573768
 H        -8.501966802250     -1.181720467501      1.890243724904
 C        -5.958136371228      2.827682204132      0.486830147072
 H        -6.538149305958      2.811688747414      1.400049384396
 C        -4.616975731284      3.204810594186      0.560462388631
 H        -4.206434209138      3.461518976997      1.528510527055
 C         1.143368200614      3.129951143140     -0.123040376897
 I         1.425344411251      2.510311664883      1.810681406920
 C         2.585288165724      0.393830161144     -1.474002456899
 H         1.557245021634      0.111892320754     -1.672070776419
 C         2.720198319976     -2.670622062659     -0.113817224693
 I         2.655281383742     -1.953532880715      1.810406580432
 H         2.011609816230     -5.910681281653     -0.412841861089
 C         0.443133984127     -4.863532786926      0.625702856579
 H         0.135959592534     -5.755573424128      1.182913198576
 H         0.316203666106     -3.994773362088      1.282426877104
 H         2.502902379563     -5.174708406370      1.121268830227
 H        -0.922286412058      5.708962347798     -0.428627664081
 H        -0.200429448735      5.215341360698      1.109680521084
 H        -2.597669474624      4.817793228058      1.091049037876
 H        -1.748374348287      3.266695656495      1.237738893011
 H        -9.722414272606      2.432379251101     -0.361883069825
 H        -8.544924602441      3.230772324739      0.691103279285
 H        -7.845374518491      0.957115576438      1.546164305677
 H        -9.531985544628      1.397341761320      1.870760922509
 C         5.909000858050     -1.253274276475     -0.656513790012
 O         6.559783477826     -1.148662254152      0.373789397018
 N         6.062475718697     -2.250419050527     -1.542041617879
 H         5.483920927151     -2.257753027651     -2.367589523862
 C         6.862797803899     -3.417861051849     -1.265982519818
 H         7.288974114655     -3.784784779175     -2.201315135927
 H         7.678615254188     -3.131675051005     -0.601666316086
 C         6.018648539532     -4.497983237802     -0.615987881335
 H         5.565009658953     -4.105864895520      0.307412942379
 H         5.201207880295     -4.788805480773     -1.292178885330
 O         6.836173724431     -5.600794646731     -0.333240310168
 C         6.108782155836     -6.649418334512      0.252844893190
 H         5.311396869120     -7.006445789775     -0.413582471179
 H         6.802054813852     -7.469532685947      0.445564468289
 H         5.652792774461     -6.338805776790      1.203293448618
 C         4.604607000834      3.507152869589     -0.657693063844
 O         5.220536906967      3.750143910452      0.370701905693
 N         4.234741468033      4.441801408418     -1.547325563581
 H         3.727004533116      4.154538777263     -2.369584449543
 C         4.347955395160      5.854118678902     -1.278572153919
 H         5.216814944774      6.019630283809     -0.640847235012
 H         4.503921529203      6.381271635003     -2.221270136183
 C         3.096433865678      6.368287330262     -0.592356574805
 H         2.223317576062      6.207006393354     -1.241696061363
 H         2.928606821532      5.806637791324      0.339629846277
 O         3.260284982557      7.733705588131     -0.321193594287
 C         2.123117616384      8.280977412049      0.294861743319
 H         1.908514253496      7.786437700189      1.252486375486
 H         2.320108024608      9.337958248720      0.480120357405
 H         1.236214766936      8.191460574450     -0.347646195771
 Cu        0.781027475740     -0.159754810737      1.137939394224
 C        -1.998810519105     -0.383288287558     -0.137242680430
 N        -0.939156944360     -0.281776988216      0.289349442570
 C        -3.327693763056     -0.514771435256     -0.664978724514
 H        -3.296600787929     -0.428558256705     -1.752666233134
 H        -3.961306685008      0.274573900506     -0.254746592408
 H        -3.729689844747     -1.491812214634     -0.387945369159
