# Supplementary material for: Amphoteric chalcogen-bonding and halogen-bonding rotaxanes for anion or cation recognition
Source: Nat Chem. 2025 Feb 20;17(3):373–81. doi: 10.1038/s41557-025-01742-x (PMC11882458; doi:10.1038/s41557-025-01742-x)
Supplement: Supplementary file 2 — DFT-optimized geometries and Ɛ0 energies. [file 41557_2025_1742_MOESM2_ESM.zip › 07_M·11·I’_PBE0-D3(BJ)-def2-TZVP_dichloromethane(SMD)/11·I'.xyz]

106
E(RPBE1PBE) =  -3335.65104190     A.U.
 C         2.621428045801     -5.188156850911     -0.450088501730
 N         2.834212812200     -3.821179699446     -0.877131689086
 N         2.791289243231     -3.504920658535     -2.167451783678
 N         2.963269666741     -2.223240912906     -2.273807429609
 C         3.125886408498     -1.687961875114     -1.040941329800
 C         3.358183529828     -0.255474146934     -0.809131753490
 C         4.565294807631      0.228048288987     -0.290051033488
 C         4.692506114736      1.579718951409     -0.007664720856
 H         5.619237658231      1.946454951853      0.417109408578
 C         3.669985349799      2.474180164049     -0.284367522193
 C         2.462281951193      1.998547167945     -0.808893673170
 C         1.321950234352      2.895039266630     -1.046928131710
 N         0.893434842798      3.239454277558     -2.283910844864
 N        -0.087128130109      4.082847380606     -2.180709714001
 N        -0.315141168071      4.293965583036     -0.888133290207
 C        -1.353691961564      5.212053993650     -0.471576900348
 C        -2.611515057682      4.518842881904     -0.010137775000
 O        -3.137100993059      3.801687513078     -1.100654470433
 C        -4.338861066025      3.188172960069     -0.936807990689
 C        -4.820976004662      2.479935124102     -2.037287453919
 H        -4.222398245345      2.440676091374     -2.940408203586
 C        -6.044012074158      1.848420282669     -1.977944711185
 H        -6.423860233185      1.303869611785     -2.835035056808
 C        -6.822426694128      1.906656341423     -0.819606411764
 O        -8.023586358112      1.281337802955     -0.889247377839
 C        -8.907858900092      1.348148462429      0.213967082391
 C        -8.619353158192      0.326728979095      1.282578964558
 O        -8.821339564913     -0.957687050891      0.755045264574
 C        -8.639149736832     -1.971753122753      1.711830228923
 C        -8.620602459107     -3.307311691529      1.027461188551
 H        -9.475991132490     -3.381318952706      0.339668973821
 H        -8.726347917052     -4.101297325471      1.781534395207
 O        -7.409702124861     -3.450502856884      0.329780526079
 C        -7.363329551942     -4.611727638930     -0.456173544128
 H        -8.101916693173     -4.559204375586     -1.269607629364
 H        -7.591558437574     -5.502589712541      0.147518674091
 C        -5.994835223384     -4.741471784135     -1.056278023170
 H        -6.005482297464     -5.513357483575     -1.835369428164
 H        -5.704213531657     -3.788003570368     -1.512068037510
 O        -5.090381546118     -5.093649453512     -0.026970756157
 C        -3.768393416822     -5.124385794372     -0.318765861510
 C        -3.230352963608     -4.879005585208     -1.580614093943
 H        -3.867223492793     -4.648170096381     -2.424372921273
 C        -1.857422510461     -4.920934906723     -1.767977323123
 H        -1.434107524527     -4.720772859906     -2.745906858868
 C        -1.002934898936     -5.213003263314     -0.712991804777
 O         0.326875637906     -5.225950398582     -0.996640618316
 C        -1.539138544270     -5.474725436174      0.544646149713
 H        -0.902604049211     -5.716232078268      1.385844329420
 C        -2.911201901478     -5.426287707921      0.733386247330
 H        -3.333285007665     -5.621733928680      1.712787844737
 H        -9.453810919008     -1.953264103099      2.451117212382
 H        -7.692271038388     -1.826804765731      2.251478642544
 C        -6.333953696536      2.593348360309      0.282441196865
 H        -6.896402138814      2.645954956399      1.205192531038
 C        -5.095178176423      3.232231687827      0.223717174083
 H        -4.741715766098      3.758569733828      1.100772346654
 C         0.539347947396      3.570633765020     -0.135070914877
 I         0.584346300433      3.564985490928      1.909548273053
 C         2.323014342789      0.638635417748     -1.057212909219
 H         1.375682142499      0.261861455659     -1.424926440483
 C         3.039881735347     -2.717772429945     -0.128166491648
 I         3.197046176762     -2.694398595343      1.912084234212
 H         2.818072905920     -5.818391827792     -1.316674889748
 C         1.223368782179     -5.409645485125      0.072915603197
 H         1.157376911978     -6.428062074460      0.473977026429
 H         1.008278066153     -4.704556553954      0.883434429897
 H         3.343272920231     -5.423624499859      0.333201338545
 H        -1.561531188177      5.847295049630     -1.331898154120
 H        -0.963893394304      5.829630102554      0.339139093525
 H        -3.312120505098      5.289955750971      0.331290090880
 H        -2.400843217500      3.846298133423      0.829357115693
 H        -9.898094231841      1.155063923244     -0.204276728122
 H        -8.915824590501      2.352684509136      0.649107929380
 H        -7.592089438962      0.424111540850      1.659825043286
 H        -9.302267483765      0.517440520210      2.125522902593
 C         5.756154038529     -0.641249522188     -0.007019546919
 O         6.381119751635     -0.529125844637      1.037853349407
 N         6.091128764017     -1.493660199372     -0.992085255439
 H         5.531137280242     -1.501921210440     -1.829867971733
 C         7.118226511999     -2.494969704424     -0.862974123471
 H         7.705094562270     -2.533649589613     -1.783647144970
 H         7.777509385618     -2.204903202153     -0.044976515643
 C         6.507079819044     -3.854712581223     -0.586664632818
 H         5.948524934711     -3.823364868767      0.360795194283
 H         5.795430003155     -4.113069813507     -1.386405913752
 O         7.536855163715     -4.803663582734     -0.522038615563
 C         7.044800737114     -6.093830399723     -0.268602820639
 H         6.356656205412     -6.423238981787     -1.059567256478
 H         7.896776360819     -6.774557176411     -0.235771911054
 H         6.515877904982     -6.139862681660      0.693510691514
 C         3.924860413813      3.922774022954      0.016355461048
 O         4.411154869968      4.265403127931      1.084585435331
 N         3.622080030108      4.778194077289     -0.976649486247
 H         3.233536398056      4.405917322032     -1.829212634388
 C         3.670740363823      6.210359480033     -0.829653676970
 H         4.347134069540      6.448028060707     -0.008667299859
 H         4.067890930747      6.654049331916     -1.745348640619
 C         2.288770005801      6.765354956633     -0.545465989965
 H         1.600241877884      6.482203751578     -1.356462719340
 H         1.902595316057      6.331745260637      0.389274123609
 O         2.376663909391      8.160668536871     -0.443627895840
 C         1.129283895966      8.745112173805     -0.172271882801
 H         0.723490406408      8.397217490418      0.787721852410
 H         1.272015887975      9.825631060314     -0.122977503646
 H         0.399547627906      8.519149466500     -0.962197877949
