# Supplementary material for: Amphoteric chalcogen-bonding and halogen-bonding rotaxanes for anion or cation recognition
Source: Nat Chem. 2025 Feb 20;17(3):373–81. doi: 10.1038/s41557-025-01742-x (PMC11882458; doi:10.1038/s41557-025-01742-x)
Supplement: Supplementary file 2 — DFT-optimized geometries and Ɛ0 energies. [file 41557_2025_1742_MOESM2_ESM.zip › 07_M·11·I’_PBE0-D3(BJ)-def2-TZVP_dichloromethane(SMD)/Cu(I)·11·I'.xyz]

107
E(RPBE1PBE) =  -4975.83516349     A.U.
 C        -1.701517751765      5.263703048482      0.181828719121
 N        -2.133497341566      4.062385147408     -0.503584358993
 N        -2.286083420368      4.061924946257     -1.823206804070
 N        -2.666881430528      2.877761537023     -2.189888914285
 C        -2.765751394866      2.083034106052     -1.100140185416
 C        -3.229534797636      0.687210863290     -1.109038891713
 C        -4.584688119238      0.375578727301     -0.956614344639
 C        -4.973364514464     -0.950554268891     -0.841866174361
 H        -6.017223126951     -1.183444870356     -0.667318452368
 C        -4.048749179964     -1.982513538155     -0.904241511105
 C        -2.690957735690     -1.684812900696     -1.059085279964
 C        -1.664394585323     -2.737143186699     -1.016774009200
 N        -1.306007467264     -3.501827754864     -2.073206638401
 N        -0.423404801147     -4.371562131462     -1.694236649691
 N        -0.190238852964     -4.192657123374     -0.398619442694
 C         0.735276659751     -5.064239659029      0.296076819853
 C         2.065934990977     -4.417031451208      0.589315156775
 O         2.623621957726     -4.001840611393     -0.632447765073
 C         3.918928164985     -3.584050734840     -0.636750935533
 C         4.408054083653     -3.123330720673     -1.858666366851
 H         3.745811416997     -3.104258771195     -2.716981384994
 C         5.718131158778     -2.712526643462     -1.974715158210
 H         6.102432592886     -2.362655525876     -2.926163159779
 C         6.579194759514     -2.753201625625     -0.875475569752
 O         7.853272519042     -2.358406923026     -1.113186978582
 C         8.827261684536     -2.494801630286     -0.094013870929
 C         8.846848952081     -1.355473855150      0.890673136859
 O         9.193844916535     -0.169685262754      0.225510050535
 C         9.324914292437      0.918600320847      1.106733485774
 C         9.399177265144      2.198349652604      0.327077531324
 H        10.144524066957      2.104128810974     -0.476616501318
 H         9.729003592940      3.005618023409      0.997712649119
 O         8.131231710101      2.489597076388     -0.203444543920
 C         8.112621803615      3.672658758233     -0.956551314404
 H         8.740006381905      3.575034690856     -1.854783918903
 H         8.501091373211      4.515605367610     -0.366042845635
 C         6.704190661976      3.958412238132     -1.385227623715
 H         6.703036865493      4.780589505888     -2.110977892255
 H         6.275271246240      3.069361546332     -1.862025585250
 O         5.954473555104      4.309572574032     -0.237269663639
 C         4.621027821701      4.491997668042     -0.376203025191
 C         3.939855278263      4.449338530198     -1.591306308428
 H         4.464809951032      4.263714107237     -2.519121937507
 C         2.568102187584      4.645578279372     -1.623048205626
 H         2.033430949628      4.610204142277     -2.565567693890
 C         1.857288219037      4.891236254449     -0.455932867769
 O         0.515506717586      5.072827602037     -0.591837135129
 C         2.535833002276      4.943594002453      0.758166896843
 H         2.013059723293      5.142194758590      1.685041974237
 C         3.906835538864      4.743066509652      0.790142550603
 H         4.441078171003      4.780053005150      1.732778853917
 H        10.234904674140      0.811267384913      1.715522554049
 H         8.466066585171      0.963351864283      1.791860494568
 C         6.087180276390     -3.193542555770      0.344727429955
 H         6.716738345674     -3.226744665189      1.223665907849
 C         4.759539940478     -3.604197251407      0.464716634074
 H         4.409198175653     -3.939415831860      1.432356644037
 C        -0.937623873252     -3.172959407563      0.068864993559
 I        -0.950904515271     -2.499615214227      2.010757185399
 C        -2.291915384928     -0.347986297617     -1.139728703277
 H        -1.240578647189     -0.112079711079     -1.270491753622
 C        -2.416459869467      2.842093939976     -0.006464602538
 I        -2.335437428225      2.290929497982      1.968848710815
 H        -1.883915614263      6.087499371533     -0.507281875042
 C        -0.247814937367      5.205093006780      0.581209739034
 H        -0.001491390167      6.128921058777      1.117581985228
 H        -0.071118883207      4.358066355028      1.254344237342
 H        -2.321468802538      5.401525799704      1.069181627910
 H         0.867819503561     -5.930512397373     -0.350778153882
 H         0.272582490458     -5.389379636262      1.229204140109
 H         2.689694692714     -5.171682191719      1.080612112997
 H         1.952621435049     -3.564709544596      1.270426785578
 H         9.783868487675     -2.527706799834     -0.619709267222
 H         8.701691921915     -3.442567042827      0.439843122959
 H         7.873227300109     -1.237846491120      1.386141485241
 H         9.586795715644     -1.600583328380      1.668891476041
 C        -5.626602117271      1.435230402879     -0.741601700681
 O        -6.321881976707      1.403211476806      0.264808422186
 N        -5.727395509240      2.370808687427     -1.695563184903
 H        -5.091632839144      2.333386535914     -2.477525369480
 C        -6.561998337137      3.538904789080     -1.551358309200
 H        -6.924259282060      3.837584101428     -2.536419771533
 H        -7.419704523637      3.278775769207     -0.930473269939
 C        -5.787708490400      4.676292575660     -0.913049812732
 H        -5.399426704996      4.353427577790      0.065211298383
 H        -4.927738414328      4.943415407969     -1.544250381003
 O        -6.646346042709      5.773709924793     -0.762951193624
 C        -5.987382234699      6.879970460292     -0.202826030522
 H        -5.154950587651      7.214699650023     -0.837186916920
 H        -6.712583520224      7.690112353547     -0.114583358283
 H        -5.591869777212      6.647291546648      0.795866572210
 C        -4.540124472307     -3.377646865633     -0.643266104084
 O        -5.168036499844     -3.613768993401      0.380242757633
 N        -4.255936946857     -4.291157845684     -1.580774778884
 H        -3.701534790835     -4.009889901447     -2.375219337715
 C        -4.538310116564     -5.695424219180     -1.410861347116
 H        -5.390081035935     -5.796620007471     -0.737968784294
 H        -4.807754191537     -6.122502898462     -2.378510742339
 C        -3.337597711256     -6.424043726136     -0.838383176652
 H        -2.480415071276     -6.329229324068     -1.520669546247
 H        -3.052557454180     -5.968689522593      0.122814550394
 O        -3.679958618989     -7.771797584794     -0.663433121295
 C        -2.599845186090     -8.530804857290     -0.184980748342
 H        -2.254291020866     -8.165952379546      0.792336121903
 H        -2.940539165653     -9.561398481643     -0.075749207992
 H        -1.752658898041     -8.507719287735     -0.884079725972
 Cu       -2.015398014291     -0.229710808944      1.352905511465
