# Supplementary material for: Amphoteric chalcogen-bonding and halogen-bonding rotaxanes for anion or cation recognition
Source: Nat Chem. 2025 Feb 20;17(3):373–81. doi: 10.1038/s41557-025-01742-x (PMC11882458; doi:10.1038/s41557-025-01742-x)
Supplement: Supplementary file 2 — DFT-optimized geometries and Ɛ0 energies. [file 41557_2025_1742_MOESM2_ESM.zip › 07_M·11·I’_PBE0-D3(BJ)-def2-TZVP_dichloromethane(SMD)/Cu(I)·11·I'·ACN.xyz]

113
E(RPBE1PBE) =  -5108.51853391     A.U.
 C         1.817177471354     -5.100457728882      0.332613222433
 N         2.342652022244     -3.976324424593     -0.414121587938
 N         2.558027360773     -4.082649721614     -1.720644533727
 N         2.982496371729     -2.937027166374     -2.159978384822
 C         3.046863394607     -2.063245555412     -1.131603284514
 C         3.490592401514     -0.663217545503     -1.195628608168
 C         4.820533811176     -0.305210772778     -0.956700160880
 C         5.151926443743      1.033859895561     -0.813398350662
 H         6.174083327883      1.305747637544     -0.578627800557
 C         4.191408465648      2.027065153506     -0.923094444912
 C         2.858023489550      1.675720383023     -1.158283709352
 C         1.788381722382      2.682581961084     -1.093485347580
 N         1.319514443495      3.398785366737     -2.139491476672
 N         0.423341967676      4.236724624709     -1.717494569592
 N         0.293029093970      4.081695790054     -0.404828030497
 C        -0.644563865390      4.900561666638      0.332932642968
 C        -1.923173434960      4.173219466973      0.666254829298
 O        -2.504339961742      3.747006220130     -0.541888327037
 C        -3.802837708721      3.344380462930     -0.528476674077
 C        -4.341078886984      2.984553730171     -1.763866970893
 H        -3.708800057613      3.023250115176     -2.643887849984
 C        -5.661943328566      2.606498552507     -1.865540638873
 H        -6.086281127605      2.343023774482     -2.827766595650
 C        -6.486461345704      2.582794823104     -0.737843939457
 O        -7.778808825740      2.247134488230     -0.963589691164
 C        -8.731125805293      2.397038508972      0.074492175851
 C        -8.814589165192      1.211885217604      0.999276241192
 O        -9.215633253429      0.084438098591      0.268143506279
 C        -9.343039492779     -1.064167739348      1.069169087351
 C        -9.366475297597     -2.285482671887      0.198145698891
 H       -10.111990216950     -2.164673379508     -0.601719862228
 H        -9.664396317749     -3.151526008250      0.807235156281
 O        -8.084557662052     -2.483300378658     -0.341836765399
 C        -7.987572761581     -3.646525483733     -1.118405684702
 H        -8.596666285424     -3.565256464098     -2.030687028601
 H        -8.344287193365     -4.520194414902     -0.553154864030
 C        -6.554728877814     -3.850265959095     -1.512510338366
 H        -6.487026271020     -4.683744833488     -2.221826420270
 H        -6.166032784647     -2.946053514963     -1.996146593293
 O        -5.817822540923     -4.131882143427     -0.337944671176
 C        -4.475079212274     -4.257995586016     -0.434283579822
 C        -3.762587775450     -4.256365113271     -1.632102403328
 H        -4.268431027810     -4.139717292792     -2.581583908105
 C        -2.385297189223     -4.414970977228     -1.618061089388
 H        -1.827221476583     -4.423053842644     -2.547565857974
 C        -1.700446607641     -4.580892384084     -0.421176693653
 O        -0.355657840078     -4.758562084333     -0.511284006753
 C        -2.408244785741     -4.568652171888      0.777304782677
 H        -1.904719418399     -4.692652281188      1.726963095207
 C        -3.784268526412     -4.406885258480      0.763307058774
 H        -4.342467897697     -4.402293570951      1.692696221597
 H       -10.267538315982     -1.020671905488      1.663527949683
 H        -8.497408170580     -1.138760658877      1.767948344978
 C        -5.942846049192      2.909487527933      0.496443786624
 H        -6.542832181538      2.885776310429      1.396443931404
 C        -4.603292537020      3.285720476249      0.601579002761
 H        -4.213327662017      3.536089665395      1.579694689850
 C         1.122757310003      3.113646593508      0.032575272908
 I         1.312962717910      2.471416187726      1.973161236909
 C         2.524553575753      0.333299129138     -1.290562396468
 H         1.486326829458      0.053711305566     -1.437180398507
 C         2.629270163035     -2.726255398985     -0.000384818531
 I         2.497317333626     -1.994410024386      1.911616834996
 H         1.954691003905     -5.975657212617     -0.301022183509
 C         0.362998707126     -4.914174257948      0.688181596078
 H         0.028979092371     -5.799342540953      1.241731644975
 H         0.233446832757     -4.035474010051      1.330649827417
 H         2.404556889657     -5.224406865660      1.243647547151
 H        -0.849522582660      5.766069538529     -0.295879384675
 H        -0.164616925179      5.235487398770      1.253605860056
 H        -2.572329685990      4.879621735064      1.194533111177
 H        -1.730107371310      3.317922072039      1.325159081646
 H        -9.688980032522      2.519344767208     -0.435608864821
 H        -8.535568104522      3.306081412641      0.652615891252
 H        -7.850392877016      1.017726365788      1.488881537940
 H        -9.543550851987      1.453147381309      1.788963386498
 C         5.893513215622     -1.322124405009     -0.699977572464
 O         6.601562110553     -1.229236020032      0.293624321621
 N         6.010815274821     -2.297577945060     -1.613749145067
 H         5.371711754334     -2.309227461719     -2.393511624564
 C         6.872536192177     -3.438395875898     -1.425783764342
 H         7.231159726474     -3.774693429754     -2.400091104336
 H         7.731091403299     -3.131918503691     -0.827529419154
 C         6.132351648644     -4.563586086617     -0.727918262863
 H         5.757862515344     -4.211411191556      0.245515248318
 H         5.264172798644     -4.870586564653     -1.329719767062
 O         7.015764105057     -5.638049973849     -0.555399670084
 C         6.396647786525     -6.731068156140      0.071680664421
 H         5.553281152337     -7.109627543510     -0.522213391380
 H         7.140955377831     -7.522227452313      0.172838136602
 H         6.025642172204     -6.462854415807      1.070816780130
 C         4.612481619208      3.442100034460     -0.650797115899
 O         5.240933553475      3.711309642210      0.363736795521
 N         4.266246435368      4.344952570400     -1.581091511736
 H         3.727546606419      4.035823076825     -2.375595017578
 C         4.459279273562      5.762898498885     -1.404356245532
 H         5.304636862370      5.915174477676     -0.732962151700
 H         4.698232197583      6.212307284226     -2.370092671466
 C         3.214709938808      6.409427159960     -0.826797782430
 H         2.361436248544      6.248265238019     -1.501643560275
 H         2.970045204096      5.942800463714      0.139891256960
 O         3.459439235794      7.780115865344     -0.664489527368
 C         2.330931796062      8.460167414465     -0.179478387100
 H         2.023475774440      8.078236913810      0.804146315794
 H         2.594232039341      9.514302120593     -0.081272807805
 H         1.480514995948      8.368159943758     -0.869089257896
 Cu        0.845757780145     -0.069051965265      1.156720708778
 C        -1.936820248725     -0.328721230606     -0.121971718388
 N        -0.882339959109     -0.205934098610      0.313751275893
 C        -3.258146433921     -0.489745525015     -0.663702584153
 H        -3.237511535019     -0.294321926883     -1.737411996227
 H        -3.941720671548      0.212118818227     -0.181806168417
 H        -3.598673440410     -1.512840840485     -0.487491826543
