# Supplementary material for: Amphoteric chalcogen-bonding and halogen-bonding rotaxanes for anion or cation recognition
Source: Nat Chem. 2025 Feb 20;17(3):373–81. doi: 10.1038/s41557-025-01742-x (PMC11882458; doi:10.1038/s41557-025-01742-x)
Supplement: Supplementary file 2 — DFT-optimized geometries and Ɛ0 energies. [file 41557_2025_1742_MOESM2_ESM.zip › 07_M·11·I’_PBE0-D3(BJ)-def2-TZVP_dichloromethane(SMD18)/11·I'.xyz]

106
E(RPBE1PBE) =  -3335.64406500     A.U.
 C         2.620600495931     -5.190697162118     -0.396314557979
 N         2.822600850269     -3.822895490206     -0.827991268869
 N         2.765814450617     -3.512322938142     -2.118485420287
 N         2.931590085403     -2.230981155435     -2.234417042737
 C         3.105098430113     -1.686627009717     -1.007276740131
 C         3.341002534173     -0.253349102722     -0.785413514681
 C         4.559916605759      0.229857122511     -0.295109158975
 C         4.698003400507      1.582994007953     -0.026049768478
 H         5.634443978032      1.950706141189      0.375883550301
 C         3.672981779283      2.478241615655     -0.290421644049
 C         2.452142408942      2.001465034876     -0.782621084681
 C         1.309371815321      2.898971559974     -1.004949856882
 N         0.854477090258      3.234568497377     -2.234710996041
 N        -0.124219998157      4.077821179271     -2.117789878524
 N        -0.327734569669      4.299895079893     -0.823688741585
 C        -1.365453992246      5.215417366188     -0.396686779725
 C        -2.628886583384      4.521273715137      0.049451756949
 O        -3.147820922003      3.818337789250     -1.051940869184
 C        -4.350281514102      3.201026260718     -0.902449300809
 C        -4.820849883631      2.499441009041     -2.011902779930
 H        -4.214522772957      2.467925037978     -2.910130084671
 C        -6.042479185970      1.864037935218     -1.966952726818
 H        -6.413599790266      1.324105325473     -2.830747060160
 C        -6.830410808823      1.911908724561     -0.814555952253
 O        -8.028452317902      1.282716641069     -0.897940174691
 C        -8.921290946064      1.337353158537      0.199158193024
 C        -8.636486616966      0.309377989899      1.262472103944
 O        -8.829867958252     -0.972280606211      0.724856662511
 C        -8.653713758805     -1.991461997190      1.677423983071
 C        -8.628953597678     -3.323436864413      0.986333420283
 H        -9.478450648156     -3.393972788685      0.290924697815
 H        -8.741030261343     -4.121259701202      1.735406997621
 O        -7.412099334290     -3.463255946236      0.298276496856
 C        -7.360138349456     -4.619711283374     -0.494436178239
 H        -8.091020640171     -4.560838517792     -1.314366387065
 H        -7.595412493950     -5.513962764272      0.101457627638
 C        -5.986309914178     -4.748193632652     -1.082491001410
 H        -5.991610559483     -5.512719764188     -1.868821834176
 H        -5.688578012220     -3.791349238857     -1.526407554992
 O        -5.092724353357     -5.113066259986     -0.047916628165
 C        -3.768135875378     -5.144127681577     -0.326763206031
 C        -3.216812273623     -4.884668102657     -1.580058178147
 H        -3.844455958733     -4.642597104203     -2.427552317403
 C        -1.842116059409     -4.926418564642     -1.753680699719
 H        -1.408181560812     -4.714514599699     -2.724445726216
 C        -0.999576249849     -5.232742150817     -0.693438722710
 O         0.333738020240     -5.242336023200     -0.963700664904
 C        -1.548565975037     -5.510401155661      0.554983029838
 H        -0.921218398391     -5.764511540721      1.399493868995
 C        -2.922413970310     -5.461510644037      0.730205516964
 H        -3.354962576192     -5.668655892884      1.702595886997
 H        -9.473921278150     -1.977637038509      2.410657254842
 H        -7.711054768878     -1.848497791460      2.224956216136
 C        -6.353477538969      2.593088664968      0.295974028154
 H        -6.923965018059      2.638267592099      1.214121682232
 C        -5.116219121994      3.235946230380      0.251792193476
 H        -4.771536040456      3.757589609271      1.135179250967
 C         0.544040332136      3.581761474676     -0.084926096618
 I         0.638784870481      3.595089113568      1.958431769156
 C         2.301842051085      0.640295541067     -1.016401555750
 H         1.345670229995      0.263596053960     -1.360389898472
 C         3.031309906196     -2.712207132549     -0.090017420438
 I         3.209221809517     -2.671983428690      1.947756624283
 H         2.831747084187     -5.820281317623     -1.259929311635
 C         1.219920656255     -5.430652322109      0.111900783022
 H         1.162246276068     -6.454473866226      0.500295192393
 H         0.984760220964     -4.741823489709      0.931012994169
 H         3.339969024624     -5.421423094645      0.390581357310
 H        -1.568719079396      5.862063520995     -1.249536345486
 H        -0.977716798621      5.825924746647      0.420302533367
 H        -3.327526784068      5.292679301797      0.394327814067
 H        -2.433349123686      3.838555705010      0.884842361029
 H        -9.907459130797      1.143249145411     -0.228100920918
 H        -8.936950262134      2.338602152922      0.641581308039
 H        -7.612387008791      0.407990442443      1.647964726760
 H        -9.326239895845      0.491672404584      2.101691086808
 C         5.751064397496     -0.645280000230     -0.029889766487
 O         6.381532630121     -0.547301421253      1.012450022068
 N         6.075100074833     -1.488462692482     -1.026522048426
 H         5.511175821095     -1.484257988962     -1.861682517760
 C         7.105909361238     -2.488647936279     -0.917441687539
 H         7.662935330144     -2.536562702399     -1.855790838673
 H         7.790599333864     -2.190677362972     -0.123432353589
 C         6.504620912524     -3.845473197544     -0.607500550830
 H         5.979124975871     -3.803657533540      0.358406093666
 H         5.766351984099     -4.111893652428     -1.379930234328
 O         7.535687121462     -4.793520163887     -0.566312655964
 C         7.053983412046     -6.079599949743     -0.274537874436
 H         6.337249721905     -6.421636256817     -1.034112433890
 H         7.907066110198     -6.759572517390     -0.262527426143
 H         6.561493542702     -6.110069060903      0.707325157532
 C         3.940632640972      3.929890632232     -0.014048826169
 O         4.447524277208      4.283810718499      1.040248278409
 N         3.620750842916      4.772783984703     -1.012245341343
 H         3.222686670945      4.390533079128     -1.855878217566
 C         3.691020409217      6.206584182983     -0.890852031541
 H         4.394287050926      6.449832697533     -0.094402738279
 H         4.066141129207      6.628883835831     -1.825655657943
 C         2.325480230377      6.785991256372     -0.576775783904
 H         1.607337588494      6.491332086053     -1.357464376062
 H         1.965191538659      6.382283966450      0.381554935619
 O         2.434035258871      8.181746362175     -0.513064733685
 C         1.201973241780      8.789963246184     -0.224315820054
 H         0.812801299279      8.464530311035      0.750427774215
 H         1.361555670433      9.868851680837     -0.197668981422
 H         0.451235151016      8.560610352022     -0.993387228099
