# Supplementary material for: Amphoteric chalcogen-bonding and halogen-bonding rotaxanes for anion or cation recognition
Source: Nat Chem. 2025 Feb 20;17(3):373–81. doi: 10.1038/s41557-025-01742-x (PMC11882458; doi:10.1038/s41557-025-01742-x)
Supplement: Supplementary file 2 — DFT-optimized geometries and Ɛ0 energies. [file 41557_2025_1742_MOESM2_ESM.zip › 07_M·11·I’_PBE0-D3(BJ)-def2-TZVP_dichloromethane(SMD18)/Cu(I)·11·I'.xyz]

107
E(RPBE1PBE) =  -4975.80200782     A.U.
 C         2.070385138395     -5.167774599761     -0.044012411655
 N         2.443225656953     -3.938098668012     -0.717551020047
 N         2.518724753822     -3.895945826209     -2.041568590019
 N         2.831608212318     -2.688175201920     -2.400125286940
 C         2.970027431178     -1.917308852070     -1.299526427491
 C         3.326529320981     -0.492774734782     -1.272523144173
 C         4.603016081138     -0.074676527532     -0.881639007563
 C         4.845182632489      1.273429570360     -0.663625559115
 H         5.824590493842      1.590975962943     -0.326126706498
 C         3.839776024341      2.212694480683     -0.830868142626
 C         2.561287002176      1.798771457975     -1.220791989326
 C         1.441198649646      2.749131722580     -1.229058988945
 N         0.939884195709      3.361305477549     -2.324546057946
 N         0.003844266542      4.184441373705     -1.966925381506
 N        -0.131530117399      4.124117911485     -0.648132200787
 C        -1.091151914736      4.983174557935      0.019944977024
 C        -2.385513566826      4.293062209032      0.374860861673
 O        -2.958501482732      3.810185101575     -0.812452706991
 C        -4.228344159067      3.320922142484     -0.756193288307
 C        -4.731406278367      2.791496648658     -1.943770719016
 H        -4.098860924104      2.779691625845     -2.824300248543
 C        -6.018643027255      2.303050586767     -1.998006125727
 H        -6.414770123034      1.898392630190     -2.922478351880
 C        -6.841718990480      2.332808607368     -0.869663257410
 O        -8.097706076915      1.857402915580     -1.046742292720
 C        -9.037606770181      1.965683259501      0.007167123092
 C        -8.938663077343      0.865409558142      1.030826821965
 O        -9.222540141390     -0.365398349876      0.420196719391
 C        -9.222804087318     -1.431203201597      1.337803588235
 C        -9.217824138193     -2.736505935405      0.598005318464
 H        -9.999906995691     -2.730535890572     -0.175639784387
 H        -9.449629538078     -3.548122774252      1.303430446859
 O        -7.951587379711     -2.933897826375      0.021896159080
 C        -7.868052071501     -4.120751720257     -0.720630136087
 H        -8.539623000743     -4.085114162641     -1.591090971757
 H        -8.160283571688     -4.985775986816     -0.106917495617
 C        -6.460998588127     -4.295372010482     -1.209045011999
 H        -6.424600618926     -5.117870014962     -1.933550549880
 H        -6.126143556643     -3.376910642823     -1.704662657289
 O        -5.636223365866     -4.582484187399     -0.095118724994
 C        -4.301891900313     -4.677668024499     -0.296211067643
 C        -3.678268471518     -4.554837949908     -1.536618741670
 H        -4.252995494332     -4.368983104175     -2.434408853208
 C        -2.300200887829     -4.669346864396     -1.632651583696
 H        -1.810487772378     -4.573327076098     -2.595177188243
 C        -1.526526407167     -4.910748578205     -0.505647573533
 O        -0.183390271848     -5.015929286925     -0.705810762548
 C        -2.145942942562     -5.037684810198      0.734039706754
 H        -1.573177656681     -5.234919489291      1.631195976044
 C        -3.523452632948     -4.919647089750      0.830361326392
 H        -4.012644176293     -5.018156302007      1.792827867726
 H       -10.112354369661     -1.382238401425      1.983196835194
 H        -8.335364788906     -1.380935343005      1.985019014003
 C        -6.334569351900      2.843461580892      0.316570276621
 H        -6.933745129607      2.871146736722      1.216817752723
 C        -5.029709633087      3.332802401223      0.374011582097
 H        -4.666400988839      3.720333845838      1.316900493534
 C         0.745781877931      3.231431542950     -0.144353314301
 I         0.944221146482      2.774365034655      1.850698508889
 C         2.321561657851      0.450985198516     -1.460524943182
 H         1.323667589324      0.123446195810     -1.728643460700
 C         2.713961324836     -2.718045382286     -0.211465730130
 I         2.765315348663     -2.239714033035      1.785520661889
 H         2.233455671128     -5.966897569171     -0.766036933097
 C         0.636216973830     -5.155942380578      0.425643805234
 H         0.443454934615     -6.099788693209      0.948839146631
 H         0.459596216271     -4.336062942961      1.132608556786
 H         2.737575189679     -5.326098773883      0.804860995814
 H        -1.279480592300      5.804868931990     -0.670018007984
 H        -0.630470287492      5.390718346072      0.921368326669
 H        -3.023644792116      5.043730783919      0.854379226669
 H        -2.230341875859      3.473519760960      1.087519656898
 H       -10.014049170781      1.913321069303     -0.478790347412
 H        -8.956428514979      2.939705609257      0.500892634071
 H        -7.941533498050      0.835133640274      1.490862691746
 H        -9.664958712269      1.086124072824      1.828970436771
 C         5.696346962981     -1.053323917394     -0.563627138184
 O         6.281709990509     -0.992139033528      0.508291685774
 N         5.957491050910     -1.963012138527     -1.514059535728
 H         5.424133130904     -1.934595529018     -2.369211546238
 C         6.851919041676     -3.075115282448     -1.306098248810
 H         7.338470394008     -3.319095462271     -2.251944406034
 H         7.617341694940     -2.776694466254     -0.589369249885
 C         6.095266130753     -4.282062334959     -0.784923223781
 H         5.609377549422     -4.029714590704      0.170094010215
 H         5.307435017725     -4.565717716426     -1.498775134810
 O         7.001916748209     -5.335216623856     -0.609814188412
 C         6.370968095277     -6.497603015293     -0.138038838619
 H         5.603162881451     -6.850767125167     -0.840272954713
 H         7.133698564360     -7.270058216774     -0.030784975433
 H         5.898009360845     -6.328438466544      0.839512509322
 C         4.130503009301      3.641675347526     -0.473435134719
 O         4.571587432196      3.921648043641      0.632243296664
 N         3.874893146829      4.542311340594     -1.433340560945
 H         3.498568443391      4.218149095277     -2.310992748709
 C         3.957443074638      5.964226383254     -1.205800276142
 H         4.736241399753      6.154187438021     -0.466477760182
 H         4.237837243972      6.454627097034     -2.139266896233
 C         2.631414364595      6.507247471901     -0.709133874612
 H         1.846165122510      6.315267960764     -1.455392504267
 H         2.347301636186      5.989438436789      0.220061045183
 O         2.770210473817      7.883055765999     -0.485196659594
 C         1.571870726550      8.467552106395     -0.045341719573
 H         1.240097615247      8.032909982679      0.907978448442
 H         1.754788427410      9.533296948463      0.098451318012
 H         0.768813154359      8.340967740447     -0.784502096768
 Cu        1.937322082691      0.291996666702      1.634221210442
