# Supplementary material for: Amphoteric chalcogen-bonding and halogen-bonding rotaxanes for anion or cation recognition
Source: Nat Chem. 2025 Feb 20;17(3):373–81. doi: 10.1038/s41557-025-01742-x (PMC11882458; doi:10.1038/s41557-025-01742-x)
Supplement: Supplementary file 2 — DFT-optimized geometries and Ɛ0 energies. [file 41557_2025_1742_MOESM2_ESM.zip › 07_M·11·I’_PBE0-D3(BJ)-def2-TZVP_dichloromethane(SMD18)/Cu(I)·11·I'·ACN.xyz]

113
E(RPBE1PBE) =  -5108.49325231     A.U.
 C        -1.446634585009      5.054764185072      0.667398439476
 N        -2.065545293415      4.004904066724     -0.117219439967
 N        -2.309631358671      4.196154760959     -1.406091490311
 N        -2.825675912182      3.109952438541     -1.891587284383
 C        -2.927863411988      2.181988494699     -0.913625139916
 C        -3.463461757461      0.824132942511     -1.081379425131
 C        -4.832937470563      0.546703913165     -1.150742955231
 C        -5.252663138185     -0.775228637116     -1.163572658051
 H        -6.314405798394     -0.989262462694     -1.154742524661
 C        -4.352593806118     -1.830317724755     -1.153198099397
 C        -2.981742432035     -1.556487161751     -1.095193306779
 C        -1.967080744125     -2.611850591223     -0.963067160851
 N        -1.516707633825     -3.387069439534     -1.976010410211
 N        -0.644482732598     -4.231995917737     -1.521444626055
 N        -0.503862295626     -4.028601366177     -0.218508662374
 C         0.421086692844     -4.838971066253      0.548354681887
 C         1.745826883660     -4.157096970045      0.795958050562
 O         2.287002208498     -3.809037243389     -0.452814366936
 C         3.598921850331     -3.454738746261     -0.514984191916
 C         4.073638990882     -3.108277009776     -1.779628793505
 H         3.387830222798     -3.118727082318     -2.619340848033
 C         5.399661602660     -2.781562071538     -1.960785989532
 H         5.774882194158     -2.531549237424     -2.946670962077
 C         6.290819976901     -2.794197121405     -0.884839185712
 O         7.579587631095     -2.509665893424     -1.186125546947
 C         8.590034278557     -2.738812451622     -0.218932297085
 C         8.824102775080     -1.569958215941      0.700317454887
 O         9.258878495714     -0.473988334277     -0.058640327298
 C         9.542070755055      0.657263443977      0.726642072190
 C         9.586351757659      1.875470008636     -0.148071317059
 H        10.259259363162      1.704423056241     -1.001390391263
 H         9.988179834362      2.718163684180      0.433572975124
 O         8.283868792721      2.159623757211     -0.590923895272
 C         8.203821009064      3.327043583340     -1.362628614348
 H         8.752745217879      3.214553572094     -2.309147491687
 H         8.638676192367      4.180193557848     -0.821344600701
 C         6.762438240227      3.602549185027     -1.672654430837
 H         6.692702365071      4.443982491686     -2.372217254390
 H         6.305181282594      2.721079164936     -2.137668872310
 O         6.107777937532      3.908125150363     -0.455935239500
 C         4.765198272054      4.065197974024     -0.470467425920
 C         3.983472982437      4.082275033974     -1.623892678604
 H         4.431159314659      3.960941834983     -2.601598652906
 C         2.612888941884      4.266291285149     -1.527748323397
 H         2.000936031928      4.289145754790     -2.422504471693
 C         2.004401982780      4.439372105812     -0.291549712624
 O         0.659537362105      4.645020419124     -0.301742164013
 C         2.780435237953      4.407807769463      0.863161279209
 H         2.334911688033      4.534118841691      1.841331170556
 C         4.150162483323      4.221573859735      0.766833110089
 H         4.762016805991      4.201405353083      1.661665242851
 H        10.506663261713      0.539632592673      1.241798488508
 H         8.766194497657      0.795442889041      1.492967150574
 C         5.809790358614     -3.102163752766      0.379805717985
 H         6.462945185654     -3.102009282618      1.242268446065
 C         4.467168848666     -3.435130768411      0.565071739414
 H         4.127568978020     -3.676216286697      1.564287185139
 C        -1.308517564893     -3.019508934378      0.173659029775
 I        -1.505611122615     -2.330773529460      2.095872222597
 C        -2.561833519083     -0.232840849272     -1.048371697680
 H        -1.497956761871     -0.017664265360     -0.974378351686
 C        -2.430720470053      2.754872001058      0.234237980978
 I        -2.307982578631      1.950429629595      2.120829491545
 H        -1.568717388779      5.969023376292      0.088088375480
 C         0.012931571105      4.784743749144      0.937906014514
 H         0.410627593392      5.633024489846      1.506709938613
 H         0.144415260510      3.879163164528      1.542306485977
 H        -1.986380257942      5.164245918624      1.609317009201
 H         0.568470813916     -5.749874610784     -0.030162166275
 H        -0.043784933082     -5.102134682463      1.499520941223
 H         2.380271924060     -4.875320205348      1.325669784299
 H         1.634437484751     -3.266430789358      1.427533748003
 H         9.498707070340     -2.924162495188     -0.795891902021
 H         8.370265763218     -3.637028989030      0.366843924154
 H         7.912569690468     -1.306190829241      1.254575729999
 H         9.585251144758     -1.869525268162      1.437874845112
 C        -5.904861354299      1.597895127080     -1.085209445594
 O        -6.843327750343      1.463141991025     -0.312146093843
 N        -5.769789476190      2.635283455308     -1.924453462932
 H        -4.944853111068      2.688484792776     -2.503209425865
 C        -6.643705955770      3.781554738467     -1.893026761151
 H        -6.752980011736      4.169311844398     -2.907542652288
 H        -7.623418359313      3.462748923412     -1.536642436112
 C        -6.089574912393      4.862545057961     -0.984854336082
 H        -5.981161748068      4.468192060412      0.037135376826
 H        -5.091235692154      5.169252554799     -1.332239392105
 O        -6.972927338273      5.950543927988     -1.004420961115
 C        -6.523147882448      7.010008289884     -0.200573528147
 H        -5.549621194008      7.387782741782     -0.542515601069
 H        -7.257502642160      7.813926661653     -0.269154497780
 H        -6.428406591988      6.704150972549      0.850516997937
 C        -4.927352567664     -3.215664166236     -1.066241041341
 O        -5.819391837359     -3.453144673431     -0.263559763049
 N        -4.420334517592     -4.126025041780     -1.910490280488
 H        -3.663832738220     -3.854688740633     -2.520498765881
 C        -4.759915040503     -5.525484968431     -1.833892094667
 H        -5.785913045867     -5.617264244759     -1.476281337165
 H        -4.700934079438     -5.957250503744     -2.834391930400
 C        -3.819833088497     -6.257593524923     -0.895094807491
 H        -2.784181503707     -6.166878931272     -1.256127406608
 H        -3.867540116172     -5.799908170938      0.104999545562
 O        -4.204685966665     -7.604101352163     -0.841715378672
 C        -3.373214220166     -8.356353015294      0.003036401128
 H        -3.404719025561     -7.980679575838      1.035174638337
 H        -3.732389560075     -9.386405432886     -0.008218430276
 H        -2.330126314931     -8.339786014897     -0.342176791404
 Cu       -0.498484621720      0.089767577769      1.426306948212
 C         2.272900958401      0.277933882608      0.140992453486
 N         1.215881224066      0.195435480549      0.578260291220
 C         3.599596875438      0.384970961785     -0.397174672900
 H         3.545525004013      0.458543249070     -1.484867154425
 H         4.176451634408     -0.500190505711     -0.120833946566
 H         4.080519434306      1.279586355020      0.004845363270
