# Supplementary material for: Amphoteric chalcogen-bonding and halogen-bonding rotaxanes for anion or cation recognition
Source: Nat Chem. 2025 Feb 20;17(3):373–81. doi: 10.1038/s41557-025-01742-x (PMC11882458; doi:10.1038/s41557-025-01742-x)
Supplement: Supplementary file 2 — DFT-optimized geometries and Ɛ0 energies. [file 41557_2025_1742_MOESM2_ESM.zip › 08_triazole_moieties_PBE0-D3(BJ)-def2-TZVP_gas-phase/1,4-dimethyl-5-(methyltellanyl)-1H-1,2,3-triazole.xyz]

18
E(RPBE1PBE) =  -627.934316488     A.U.
 Te       -1.267891422106      0.559703986687     -1.346880612270
 C        -2.131387938665      0.763709841449      0.531257238066
 N        -1.447116927586      0.843640959333      1.703506479496
 N        -2.276870493237      0.993792083372      2.725573417604
 N        -3.486460071325      1.025643481103      2.260469718507
 C        -0.030006072125      0.759259162454      1.939082290619
 H         0.335784784854     -0.251204990049      1.747840016601
 H         0.135469664307      1.013731590661      2.983517629035
 H         0.501713723942      1.456705400359      1.292178275782
 C        -3.452846241627      0.888642645117      0.914274720854
 C        -4.683317725348      0.888393727748      0.088716020892
 H        -5.191043673879      1.853738108795      0.148426102019
 H        -5.382473388397      0.128475272111      0.443354279003
 H        -4.444608406109      0.688236094155     -0.956542543241
 C        -1.011801414002     -1.563914961172     -1.235187718455
 H        -0.299692803158     -1.815209041290     -0.453022933265
 H        -1.976887073690     -2.027677139276     -1.047098147718
 H        -0.626042755872     -1.884755241237     -2.202434171531
