# Supplementary material for: Amphoteric chalcogen-bonding and halogen-bonding rotaxanes for anion or cation recognition
Source: Nat Chem. 2025 Feb 20;17(3):373–81. doi: 10.1038/s41557-025-01742-x (PMC11882458; doi:10.1038/s41557-025-01742-x)
Supplement: Supplementary file 2 — DFT-optimized geometries and Ɛ0 energies. [file 41557_2025_1742_MOESM2_ESM.zip › 08_triazole_moieties_PBE0-D3(BJ)-def2-TZVP_gas-phase/5-iodo-1,4-dimethyl-1H-1,2,3-triazole.xyz]

14
E(RPBE1PBE) =  -617.740723514     A.U.
 I        -1.221278908797      0.118600173330     -0.660627955317
 C         0.759070262467      0.032315667795     -0.147025958808
 N         1.457252541642     -1.115733703216     -0.006389861021
 N         2.715351309790     -0.845874119335      0.331653923054
 N         2.840401706357      0.441354824437      0.410850949518
 C         1.021153770221     -2.476590721567     -0.169401381319
 H         0.218283036677     -2.707353979685      0.532178541689
 H         1.881813837377     -3.109920922533      0.032278148429
 H         0.666981829316     -2.645167373603     -1.187346222138
 C         1.659455754718      1.037348729054      0.124267727905
 C         1.475538804310      2.507037214910      0.129396979517
 H         1.161657535324      2.874364988373     -0.850754700380
 H         2.419019446354      2.983683486950      0.392921744860
 H         0.716642074244      2.812777735090      0.853790064011
