# Supplementary material for: Amphoteric chalcogen-bonding and halogen-bonding rotaxanes for anion or cation recognition
Source: Nat Chem. 2025 Feb 20;17(3):373–81. doi: 10.1038/s41557-025-01742-x (PMC11882458; doi:10.1038/s41557-025-01742-x)
Supplement: Supplementary file 3 — Plot data for Fig. 3b. [file 41557_2025_1742_MOESM3_ESM.xlsx]

## Sheet: Titration Data (Cu(I))
Equivalents of [Cu(CH3CN)4]PF6	Chemical Shifts (ppm)
0	8.2415
0.2	8.23602
0.4	8.22812
0.6	8.22081
0.8	8.21438
1	8.20791
1.2	8.20206
1.4	8.19631
1.6	8.19049
1.8	8.18439
2	8.17846
2.5	8.166
3	8.15487
4	8.13567
5	8.11766
7	8.08891
10	8.0558

## Sheet: Titration Data (Ag(I))
Equivalents of AgPF6	Chemical Shifts (ppm)
0	8.2525
0.2	8.0107
0.4	7.7511
0.6	7.51
0.8	7.3319
1	7.2804
1.2	7.2563
1.4	7.2406
1.6	7.234
1.8	7.228
2	7.2256
2.5	7.2138
3	7.2044
4	7.1948
5	7.1777
7	7.1575
10	7.1256

## Sheet: Titration Data (Tl(I))
Equivalents of TlPF6	Chemical Shifts (ppm)
0	8.2391
0.2	8.2483
0.4	8.2591
0.6	8.2696
0.8	8.2783
1	8.2856
1.2	8.292
1.4	8.2973
1.6	8.3021
1.8	8.3059
2	8.3091
2.5	8.316
3	8.3204
4	8.3263
5	8.3296
7	8.333
10	8.335

## Sheet: Fit Curve (Cu(I))
Equivalents of [Cu(CH3CN)4]PF6	Chemical Shifts (ppm)
0	8.24234
0.01001	8.24196
0.02002	8.24158
0.03003	8.2412
0.04004	8.24083
0.05005	8.24045
0.06006	8.24008
0.07007	8.23971
0.08008	8.23933
0.09009	8.23896
0.1001	8.23859
0.11011	8.23822
0.12012	8.23785
0.13013	8.23748
0.14014	8.23711
0.15015	8.23675
0.16016	8.23638
0.17017	8.23601
0.18018	8.23565
0.19019	8.23528
0.2002	8.23492
0.21021	8.23455
0.22022	8.23419
0.23023	8.23383
0.24024	8.23347
0.25025	8.23311
0.26026	8.23275
0.27027	8.23239
0.28028	8.23203
0.29029	8.23167
0.3003	8.23132
0.31031	8.23096
0.32032	8.23061
0.33033	8.23025
0.34034	8.2299
0.35035	8.22954
0.36036	8.22919
0.37037	8.22884
0.38038	8.22849
0.39039	8.22814
0.4004	8.22778
0.41041	8.22744
0.42042	8.22709
0.43043	8.22674
0.44044	8.22639
0.45045	8.22604
0.46046	8.2257
0.47047	8.22535
0.48048	8.22501
0.49049	8.22466
0.5005	8.22432
0.51051	8.22398
0.52052	8.22364
0.53053	8.22329
0.54054	8.22295
0.55055	8.22261
0.56056	8.22227
0.57057	8.22193
0.58058	8.2216
0.59059	8.22126
0.6006	8.22092
0.61061	8.22059
0.62062	8.22025
0.63063	8.21991
0.64064	8.21958
0.65065	8.21925
0.66066	8.21891
0.67067	8.21858
0.68068	8.21825
0.69069	8.21792
0.7007	8.21759
0.71071	8.21726
0.72072	8.21693
0.73073	8.2166
0.74074	8.21627
0.75075	8.21594
0.76076	8.21562
0.77077	8.21529
0.78078	8.21496
0.79079	8.21464
0.8008	8.21431
0.81081	8.21399
0.82082	8.21367
0.83083	8.21334
0.84084	8.21302
0.85085	8.2127
0.86086	8.21238
0.87087	8.21206
0.88088	8.21174
0.89089	8.21142
0.9009	8.2111
0.91091	8.21078
0.92092	8.21047
0.93093	8.21015
0.94094	8.20983
0.95095	8.20952
0.96096	8.2092
0.97097	8.20889
0.98098	8.20857
0.99099	8.20826
1.001	8.20795
1.01101	8.20764
1.02102	8.20732
1.03103	8.20701
1.04104	8.2067
1.05105	8.20639
1.06106	8.20608
1.07107	8.20578
1.08108	8.20547
1.09109	8.20516
1.1011	8.20485
1.11111	8.20455
1.12112	8.20424
1.13113	8.20394
1.14114	8.20363
1.15115	8.20333
1.16116	8.20302
1.17117	8.20272
1.18118	8.20242
1.19119	8.20212
1.2012	8.20181
1.21121	8.20151
1.22122	8.20121
1.23123	8.20091
1.24124	8.20061
1.25125	8.20031
1.26126	8.20002
1.27127	8.19972
1.28128	8.19942
1.29129	8.19912
1.3013	8.19883
1.31131	8.19853
1.32132	8.19824
1.33133	8.19794
1.34134	8.19765
1.35135	8.19736
1.36136	8.19706
1.37137	8.19677
1.38138	8.19648
1.39139	8.19619
1.4014	8.1959
1.41141	8.19561
1.42142	8.19532
1.43143	8.19503
1.44144	8.19474
1.45145	8.19445
1.46146	8.19416
1.47147	8.19388
1.48148	8.19359
1.49149	8.1933
1.5015	8.19302
1.51151	8.19273
1.52152	8.19245
1.53153	8.19216
1.54154	8.19188
1.55155	8.1916
1.56156	8.19131
1.57157	8.19103
1.58158	8.19075
1.59159	8.19047
1.6016	8.19019
1.61161	8.18991
1.62162	8.18963
1.63163	8.18935
1.64164	8.18907
1.65165	8.18879
1.66166	8.18852
1.67167	8.18824
1.68168	8.18796
1.69169	8.18769
1.7017	8.18741
1.71171	8.18713
1.72172	8.18686
1.73173	8.18659
1.74174	8.18631
1.75175	8.18604
1.76176	8.18577
1.77177	8.18549
1.78178	8.18522
1.79179	8.18495
1.8018	8.18468
1.81181	8.18441
1.82182	8.18414
1.83183	8.18387
1.84184	8.1836
1.85185	8.18333
1.86186	8.18306
1.87187	8.1828
1.88188	8.18253
1.89189	8.18226
1.9019	8.18199
1.91191	8.18173
1.92192	8.18146
1.93193	8.1812
1.94194	8.18093
1.95195	8.18067
1.96196	8.18041
1.97197	8.18014
1.98198	8.17988
1.99199	8.17962
2.002	8.17936
2.01201	8.1791
2.02202	8.17883
2.03203	8.17857
2.04204	8.17831
2.05205	8.17805
2.06206	8.1778
2.07207	8.17754
2.08208	8.17728
2.09209	8.17702
2.1021	8.17676
2.11211	8.17651
2.12212	8.17625
2.13213	8.17599
2.14214	8.17574
2.15215	8.17548
2.16216	8.17523
2.17217	8.17497
2.18218	8.17472
2.19219	8.17447
2.2022	8.17421
2.21221	8.17396
2.22222	8.17371
2.23223	8.17346
2.24224	8.17321
2.25225	8.17295
2.26226	8.1727
2.27227	8.17245
2.28228	8.1722
2.29229	8.17196
2.3023	8.17171
2.31231	8.17146
2.32232	8.17121
2.33233	8.17096
2.34234	8.17072
2.35235	8.17047
2.36236	8.17022
2.37237	8.16998
2.38238	8.16973
2.39239	8.16949
2.4024	8.16924
2.41241	8.169
2.42242	8.16875
2.43243	8.16851
2.44244	8.16827
2.45245	8.16802
2.46246	8.16778
2.47247	8.16754
2.48248	8.1673
2.49249	8.16706
2.5025	8.16682
2.51251	8.16658
2.52252	8.16634
2.53253	8.1661
2.54254	8.16586
2.55255	8.16562
2.56256	8.16538
2.57257	8.16514
2.58258	8.16491
2.59259	8.16467
2.6026	8.16443
2.61261	8.1642
2.62262	8.16396
2.63263	8.16372
2.64264	8.16349
2.65265	8.16325
2.66266	8.16302
2.67267	8.16279
2.68268	8.16255
2.69269	8.16232
2.7027	8.16209
2.71271	8.16185
2.72272	8.16162
2.73273	8.16139
2.74274	8.16116
2.75275	8.16093
2.76276	8.1607
2.77277	8.16047
2.78278	8.16024
2.79279	8.16001
2.8028	8.15978
2.81281	8.15955
2.82282	8.15932
2.83283	8.15909
2.84284	8.15886
2.85285	8.15864
2.86286	8.15841
2.87287	8.15818
2.88288	8.15796
2.89289	8.15773
2.9029	8.15751
2.91291	8.15728
2.92292	8.15706
2.93293	8.15683
2.94294	8.15661
2.95295	8.15638
2.96296	8.15616
2.97297	8.15594
2.98298	8.15572
2.99299	8.15549
3.003	8.15527
3.01301	8.15505
3.02302	8.15483
3.03303	8.15461
3.04304	8.15439
3.05305	8.15417
3.06306	8.15395
3.07307	8.15373
3.08308	8.15351
3.09309	8.15329
3.1031	8.15307
3.11311	8.15285
3.12312	8.15264
3.13313	8.15242
3.14314	8.1522
3.15315	8.15199
3.16316	8.15177
3.17317	8.15155
3.18318	8.15134
3.19319	8.15112
3.2032	8.15091
3.21321	8.15069
3.22322	8.15048
3.23323	8.15026
3.24324	8.15005
3.25325	8.14984
3.26326	8.14962
3.27327	8.14941
3.28328	8.1492
3.29329	8.14899
3.3033	8.14878
3.31331	8.14857
3.32332	8.14835
3.33333	8.14814
3.34334	8.14793
3.35335	8.14772
3.36336	8.14751
3.37337	8.1473
3.38338	8.1471
3.39339	8.14689
3.4034	8.14668
3.41341	8.14647
3.42342	8.14626
3.43343	8.14606
3.44344	8.14585
3.45345	8.14564
3.46346	8.14544
3.47347	8.14523
3.48348	8.14502
3.49349	8.14482
3.5035	8.14461
3.51351	8.14441
3.52352	8.1442
3.53353	8.144
3.54354	8.1438
3.55355	8.14359
3.56356	8.14339
3.57357	8.14319
3.58358	8.14298
3.59359	8.14278
3.6036	8.14258
3.61361	8.14238
3.62362	8.14218
3.63363	8.14197
3.64364	8.14177
3.65365	8.14157
3.66366	8.14137
3.67367	8.14117
3.68368	8.14097
3.69369	8.14077
3.7037	8.14058
3.71371	8.14038
3.72372	8.14018
3.73373	8.13998
3.74374	8.13978
3.75375	8.13959
3.76376	8.13939
3.77377	8.13919
3.78378	8.139
3.79379	8.1388
3.8038	8.1386
3.81381	8.13841
3.82382	8.13821
3.83383	8.13802
3.84384	8.13782
3.85385	8.13763
3.86386	8.13743
3.87387	8.13724
3.88388	8.13705
3.89389	8.13685
3.9039	8.13666
3.91391	8.13647
3.92392	8.13627
3.93393	8.13608
3.94394	8.13589
3.95395	8.1357
3.96396	8.13551
3.97397	8.13532
3.98398	8.13513
3.99399	8.13494
4.004	8.13475
4.01401	8.13456
4.02402	8.13437
4.03403	8.13418
4.04404	8.13399
4.05405	8.1338
4.06406	8.13361
4.07407	8.13342
4.08408	8.13323
4.09409	8.13305
4.1041	8.13286
4.11411	8.13267
4.12412	8.13249
4.13413	8.1323
4.14414	8.13211
4.15415	8.13193
4.16416	8.13174
4.17417	8.13156
4.18418	8.13137
4.19419	8.13119
4.2042	8.131
4.21421	8.13082
4.22422	8.13063
4.23423	8.13045
4.24424	8.13027
4.25425	8.13008
4.26426	8.1299
4.27427	8.12972
4.28428	8.12953
4.29429	8.12935
4.3043	8.12917
4.31431	8.12899
4.32432	8.12881
4.33433	8.12863
4.34434	8.12845
4.35435	8.12826
4.36436	8.12808
4.37437	8.1279
4.38438	8.12772
4.39439	8.12755
4.4044	8.12737
4.41441	8.12719
4.42442	8.12701
4.43443	8.12683
4.44444	8.12665
4.45445	8.12647
4.46446	8.1263
4.47447	8.12612
4.48448	8.12594
4.49449	8.12576
4.5045	8.12559
4.51451	8.12541
4.52452	8.12523
4.53453	8.12506
4.54454	8.12488
4.55455	8.12471
4.56456	8.12453
4.57457	8.12436
4.58458	8.12418
4.59459	8.12401
4.6046	8.12383
4.61461	8.12366
4.62462	8.12349
4.63463	8.12331
4.64464	8.12314
4.65465	8.12297
4.66466	8.12279
4.67467	8.12262
4.68468	8.12245
4.69469	8.12228
4.7047	8.12211
4.71471	8.12194
4.72472	8.12176
4.73473	8.12159
4.74474	8.12142
4.75475	8.12125
4.76476	8.12108
4.77477	8.12091
4.78478	8.12074
4.79479	8.12057
4.8048	8.1204
4.81481	8.12023
4.82482	8.12007
4.83483	8.1199
4.84484	8.11973
4.85485	8.11956
4.86486	8.11939
4.87487	8.11923
4.88488	8.11906
4.89489	8.11889
4.9049	8.11872
4.91491	8.11856
4.92492	8.11839
4.93493	8.11822
4.94494	8.11806
4.95495	8.11789
4.96496	8.11773
4.97497	8.11756
4.98498	8.1174
4.99499	8.11723
5.00501	8.11707
5.01502	8.1169
5.02503	8.11674
5.03504	8.11658
5.04505	8.11641
5.05506	8.11625
5.06507	8.11609
5.07508	8.11592
5.08509	8.11576
5.0951	8.1156
5.10511	8.11543
5.11512	8.11527
5.12513	8.11511
5.13514	8.11495
5.14515	8.11479
5.15516	8.11463
5.16517	8.11447
5.17518	8.11431
5.18519	8.11414
5.1952	8.11398
5.20521	8.11382
5.21522	8.11366
5.22523	8.1135
5.23524	8.11335
5.24525	8.11319
5.25526	8.11303
5.26527	8.11287
5.27528	8.11271
5.28529	8.11255
5.2953	8.11239
5.30531	8.11224
5.31532	8.11208
5.32533	8.11192
5.33534	8.11176
5.34535	8.11161
5.35536	8.11145
5.36537	8.11129
5.37538	8.11114
5.38539	8.11098
5.3954	8.11082
5.40541	8.11067
5.41542	8.11051
5.42543	8.11036
5.43544	8.1102
5.44545	8.11005
5.45546	8.10989
5.46547	8.10974
5.47548	8.10959
5.48549	8.10943
5.4955	8.10928
5.50551	8.10912
5.51552	8.10897
5.52553	8.10882
5.53554	8.10866
5.54555	8.10851
5.55556	8.10836
5.56557	8.10821
5.57558	8.10805
5.58559	8.1079
5.5956	8.10775
5.60561	8.1076
5.61562	8.10745
5.62563	8.1073
5.63564	8.10715
5.64565	8.10699
5.65566	8.10684
5.66567	8.10669
5.67568	8.10654
5.68569	8.10639
5.6957	8.10624
5.70571	8.10609
5.71572	8.10595
5.72573	8.1058
5.73574	8.10565
5.74575	8.1055
5.75576	8.10535
5.76577	8.1052
5.77578	8.10505
5.78579	8.10491
5.7958	8.10476
5.80581	8.10461
5.81582	8.10446
5.82583	8.10432
5.83584	8.10417
5.84585	8.10402
5.85586	8.10388
5.86587	8.10373
5.87588	8.10358
5.88589	8.10344
5.8959	8.10329
5.90591	8.10315
5.91592	8.103
5.92593	8.10286
5.93594	8.10271
5.94595	8.10257
5.95596	8.10242
5.96597	8.10228
5.97598	8.10213
5.98599	8.10199
5.996	8.10184
6.00601	8.1017
6.01602	8.10156
6.02603	8.10141
6.03604	8.10127
6.04605	8.10113
6.05606	8.10098
6.06607	8.10084
6.07608	8.1007
6.08609	8.10056
6.0961	8.10042
6.10611	8.10027
6.11612	8.10013
6.12613	8.09999
6.13614	8.09985
6.14615	8.09971
6.15616	8.09957
6.16617	8.09943
6.17618	8.09929
6.18619	8.09915
6.1962	8.09901
6.20621	8.09887
6.21622	8.09873
6.22623	8.09859
6.23624	8.09845
6.24625	8.09831
6.25626	8.09817
6.26627	8.09803
6.27628	8.09789
6.28629	8.09775
6.2963	8.09761
6.30631	8.09748
6.31632	8.09734
6.32633	8.0972
6.33634	8.09706
6.34635	8.09693
6.35636	8.09679
6.36637	8.09665
6.37638	8.09651
6.38639	8.09638
6.3964	8.09624
6.40641	8.0961
6.41642	8.09597
6.42643	8.09583
6.43644	8.0957
6.44645	8.09556
6.45646	8.09542
6.46647	8.09529
6.47648	8.09515
6.48649	8.09502
6.4965	8.09488
6.50651	8.09475
6.51652	8.09462
6.52653	8.09448
6.53654	8.09435
6.54655	8.09421
6.55656	8.09408
6.56657	8.09395
6.57658	8.09381
6.58659	8.09368
6.5966	8.09355
6.60661	8.09341
6.61662	8.09328
6.62663	8.09315
6.63664	8.09301
6.64665	8.09288
6.65666	8.09275
6.66667	8.09262
6.67668	8.09249
6.68669	8.09236
6.6967	8.09222
6.70671	8.09209
6.71672	8.09196
6.72673	8.09183
6.73674	8.0917
6.74675	8.09157
6.75676	8.09144
6.76677	8.09131
6.77678	8.09118
6.78679	8.09105
6.7968	8.09092
6.80681	8.09079
6.81682	8.09066
6.82683	8.09053
6.83684	8.0904
6.84685	8.09027
6.85686	8.09014
6.86687	8.09001
6.87688	8.08989
6.88689	8.08976
6.8969	8.08963
6.90691	8.0895
6.91692	8.08937
6.92693	8.08925
6.93694	8.08912
6.94695	8.08899
6.95696	8.08886
6.96697	8.08874
6.97698	8.08861
6.98699	8.08848
6.997	8.08836
7.00701	8.08823
7.01702	8.0881
7.02703	8.08798
7.03704	8.08785
7.04705	8.08773
7.05706	8.0876
7.06707	8.08747
7.07708	8.08735
7.08709	8.08722
7.0971	8.0871
7.10711	8.08697
7.11712	8.08685
7.12713	8.08672
7.13714	8.0866
7.14715	8.08648
7.15716	8.08635
7.16717	8.08623
7.17718	8.0861
7.18719	8.08598
7.1972	8.08586
7.20721	8.08573
7.21722	8.08561
7.22723	8.08549
7.23724	8.08536
7.24725	8.08524
7.25726	8.08512
7.26727	8.085
7.27728	8.08487
7.28729	8.08475
7.2973	8.08463
7.30731	8.08451
7.31732	8.08439
7.32733	8.08426
7.33734	8.08414
7.34735	8.08402
7.35736	8.0839
7.36737	8.08378
7.37738	8.08366
7.38739	8.08354
7.3974	8.08342
7.40741	8.0833
7.41742	8.08318
7.42743	8.08306
7.43744	8.08294
7.44745	8.08282
7.45746	8.0827
7.46747	8.08258
7.47748	8.08246
7.48749	8.08234
7.4975	8.08222
7.50751	8.0821
7.51752	8.08198
7.52753	8.08186
7.53754	8.08174
7.54755	8.08163
7.55756	8.08151
7.56757	8.08139
7.57758	8.08127
7.58759	8.08115
7.5976	8.08104
7.60761	8.08092
7.61762	8.0808
7.62763	8.08068
7.63764	8.08057
7.64765	8.08045
7.65766	8.08033
7.66767	8.08022
7.67768	8.0801
7.68769	8.07998
7.6977	8.07987
7.70771	8.07975
7.71772	8.07964
7.72773	8.07952
7.73774	8.0794
7.74775	8.07929
7.75776	8.07917
7.76777	8.07906
7.77778	8.07894
7.78779	8.07883
7.7978	8.07871
7.80781	8.0786
7.81782	8.07848
7.82783	8.07837
7.83784	8.07825
7.84785	8.07814
7.85786	8.07803
7.86787	8.07791
7.87788	8.0778
7.88789	8.07768
7.8979	8.07757
7.90791	8.07746
7.91792	8.07734
7.92793	8.07723
7.93794	8.07712
7.94795	8.07701
7.95796	8.07689
7.96797	8.07678
7.97798	8.07667
7.98799	8.07656
7.998	8.07644
8.00801	8.07633
8.01802	8.07622
8.02803	8.07611
8.03804	8.076
8.04805	8.07588
8.05806	8.07577
8.06807	8.07566
8.07808	8.07555
8.08809	8.07544
8.0981	8.07533
8.10811	8.07522
8.11812	8.07511
8.12813	8.075
8.13814	8.07489
8.14815	8.07478
8.15816	8.07467
8.16817	8.07456
8.17818	8.07445
8.18819	8.07434
8.1982	8.07423
8.20821	8.07412
8.21822	8.07401
8.22823	8.0739
8.23824	8.07379
8.24825	8.07368
8.25826	8.07357
8.26827	8.07346
8.27828	8.07335
8.28829	8.07325
8.2983	8.07314
8.30831	8.07303
8.31832	8.07292
8.32833	8.07281
8.33834	8.0727
8.34835	8.0726
8.35836	8.07249
8.36837	8.07238
8.37838	8.07227
8.38839	8.07217
8.3984	8.07206
8.40841	8.07195
8.41842	8.07185
8.42843	8.07174
8.43844	8.07163
8.44845	8.07153
8.45846	8.07142
8.46847	8.07131
8.47848	8.07121
8.48849	8.0711
8.4985	8.071
8.50851	8.07089
8.51852	8.07078
8.52853	8.07068
8.53854	8.07057
8.54855	8.07047
8.55856	8.07036
8.56857	8.07026
8.57858	8.07015
8.58859	8.07005
8.5986	8.06994
8.60861	8.06984
8.61862	8.06973
8.62863	8.06963
8.63864	8.06953
8.64865	8.06942
8.65866	8.06932
8.66867	8.06921
8.67868	8.06911
8.68869	8.06901
8.6987	8.0689
8.70871	8.0688
8.71872	8.0687
8.72873	8.06859
8.73874	8.06849
8.74875	8.06839
8.75876	8.06828
8.76877	8.06818
8.77878	8.06808
8.78879	8.06798
8.7988	8.06787
8.80881	8.06777
8.81882	8.06767
8.82883	8.06757
8.83884	8.06747
8.84885	8.06736
8.85886	8.06726
8.86887	8.06716
8.87888	8.06706
8.88889	8.06696
8.8989	8.06686
8.90891	8.06676
8.91892	8.06665
8.92893	8.06655
8.93894	8.06645
8.94895	8.06635
8.95896	8.06625
8.96897	8.06615
8.97898	8.06605
8.98899	8.06595
8.999	8.06585
9.00901	8.06575
9.01902	8.06565
9.02903	8.06555
9.03904	8.06545
9.04905	8.06535
9.05906	8.06525
9.06907	8.06515
9.07908	8.06505
9.08909	8.06496
9.0991	8.06486
9.10911	8.06476
9.11912	8.06466
9.12913	8.06456
9.13914	8.06446
9.14915	8.06436
9.15916	8.06426
9.16917	8.06417
9.17918	8.06407
9.18919	8.06397
9.1992	8.06387
9.20921	8.06377
9.21922	8.06368
9.22923	8.06358
9.23924	8.06348
9.24925	8.06338
9.25926	8.06329
9.26927	8.06319
9.27928	8.06309
9.28929	8.063
9.2993	8.0629
9.30931	8.0628
9.31932	8.06271
9.32933	8.06261
9.33934	8.06251
9.34935	8.06242
9.35936	8.06232
9.36937	8.06222
9.37938	8.06213
9.38939	8.06203
9.3994	8.06194
9.40941	8.06184
9.41942	8.06175
9.42943	8.06165
9.43944	8.06155
9.44945	8.06146
9.45946	8.06136
9.46947	8.06127
9.47948	8.06117
9.48949	8.06108
9.4995	8.06098
9.50951	8.06089
9.51952	8.0608
9.52953	8.0607
9.53954	8.06061
9.54955	8.06051
9.55956	8.06042
9.56957	8.06032
9.57958	8.06023
9.58959	8.06014
9.5996	8.06004
9.60961	8.05995
9.61962	8.05986
9.62963	8.05976
9.63964	8.05967
9.64965	8.05958
9.65966	8.05948
9.66967	8.05939
9.67968	8.0593
9.68969	8.0592
9.6997	8.05911
9.70971	8.05902
9.71972	8.05893
9.72973	8.05883
9.73974	8.05874
9.74975	8.05865
9.75976	8.05856
9.76977	8.05846
9.77978	8.05837
9.78979	8.05828
9.7998	8.05819
9.80981	8.0581
9.81982	8.05801
9.82983	8.05791
9.83984	8.05782
9.84985	8.05773
9.85986	8.05764
9.86987	8.05755
9.87988	8.05746
9.88989	8.05737
9.8999	8.05728
9.90991	8.05719
9.91992	8.0571
9.92993	8.05701
9.93994	8.05691
9.94995	8.05682
9.95996	8.05673
9.96997	8.05664
9.97998	8.05655
9.98999	8.05646
10	8.05637

## Sheet: Fit Curve (Tl(I))
Equivalents of TlPF6	Chemical Shifts (ppm)
0	8.23677
0.01001	8.23742
0.02002	8.23808
0.03003	8.23873
0.04004	8.23938
0.05005	8.24003
0.06006	8.24067
0.07007	8.24131
0.08008	8.24195
0.09009	8.24258
0.1001	8.24321
0.11011	8.24383
0.12012	8.24446
0.13013	8.24507
0.14014	8.24569
0.15015	8.2463
0.16016	8.24691
0.17017	8.24752
0.18018	8.24812
0.19019	8.24872
0.2002	8.24931
0.21021	8.24991
0.22022	8.25049
0.23023	8.25108
0.24024	8.25166
0.25025	8.25224
0.26026	8.25281
0.27027	8.25338
0.28028	8.25395
0.29029	8.25452
0.3003	8.25508
0.31031	8.25563
0.32032	8.25619
0.33033	8.25674
0.34034	8.25729
0.35035	8.25783
0.36036	8.25837
0.37037	8.25891
0.38038	8.25944
0.39039	8.25997
0.4004	8.26049
0.41041	8.26102
0.42042	8.26154
0.43043	8.26205
0.44044	8.26256
0.45045	8.26307
0.46046	8.26358
0.47047	8.26408
0.48048	8.26458
0.49049	8.26507
0.5005	8.26557
0.51051	8.26605
0.52052	8.26654
0.53053	8.26702
0.54054	8.2675
0.55055	8.26797
0.56056	8.26845
0.57057	8.26891
0.58058	8.26938
0.59059	8.26984
0.6006	8.2703
0.61061	8.27075
0.62062	8.2712
0.63063	8.27165
0.64064	8.2721
0.65065	8.27254
0.66066	8.27298
0.67067	8.27341
0.68068	8.27384
0.69069	8.27427
0.7007	8.2747
0.71071	8.27512
0.72072	8.27554
0.73073	8.27595
0.74074	8.27637
0.75075	8.27678
0.76076	8.27718
0.77077	8.27759
0.78078	8.27799
0.79079	8.27838
0.8008	8.27878
0.81081	8.27917
0.82082	8.27956
0.83083	8.27994
0.84084	8.28032
0.85085	8.2807
0.86086	8.28108
0.87087	8.28145
0.88088	8.28182
0.89089	8.28219
0.9009	8.28255
0.91091	8.28291
0.92092	8.28327
0.93093	8.28363
0.94094	8.28398
0.95095	8.28433
0.96096	8.28467
0.97097	8.28502
0.98098	8.28536
0.99099	8.2857
1.001	8.28603
1.01101	8.28637
1.02102	8.2867
1.03103	8.28703
1.04104	8.28735
1.05105	8.28767
1.06106	8.28799
1.07107	8.28831
1.08108	8.28863
1.09109	8.28894
1.1011	8.28925
1.11111	8.28956
1.12112	8.28986
1.13113	8.29016
1.14114	8.29046
1.15115	8.29076
1.16116	8.29105
1.17117	8.29135
1.18118	8.29164
1.19119	8.29192
1.2012	8.29221
1.21121	8.29249
1.22122	8.29277
1.23123	8.29305
1.24124	8.29333
1.25125	8.2936
1.26126	8.29387
1.27127	8.29414
1.28128	8.29441
1.29129	8.29467
1.3013	8.29494
1.31131	8.2952
1.32132	8.29546
1.33133	8.29571
1.34134	8.29597
1.35135	8.29622
1.36136	8.29647
1.37137	8.29672
1.38138	8.29696
1.39139	8.29721
1.4014	8.29745
1.41141	8.29769
1.42142	8.29793
1.43143	8.29816
1.44144	8.2984
1.45145	8.29863
1.46146	8.29886
1.47147	8.29909
1.48148	8.29932
1.49149	8.29954
1.5015	8.29976
1.51151	8.29998
1.52152	8.3002
1.53153	8.30042
1.54154	8.30064
1.55155	8.30085
1.56156	8.30106
1.57157	8.30128
1.58158	8.30148
1.59159	8.30169
1.6016	8.3019
1.61161	8.3021
1.62162	8.3023
1.63163	8.3025
1.64164	8.3027
1.65165	8.3029
1.66166	8.3031
1.67167	8.30329
1.68168	8.30349
1.69169	8.30368
1.7017	8.30387
1.71171	8.30406
1.72172	8.30424
1.73173	8.30443
1.74174	8.30461
1.75175	8.30479
1.76176	8.30498
1.77177	8.30516
1.78178	8.30533
1.79179	8.30551
1.8018	8.30569
1.81181	8.30586
1.82182	8.30603
1.83183	8.3062
1.84184	8.30637
1.85185	8.30654
1.86186	8.30671
1.87187	8.30688
1.88188	8.30704
1.89189	8.30721
1.9019	8.30737
1.91191	8.30753
1.92192	8.30769
1.93193	8.30785
1.94194	8.30801
1.95195	8.30816
1.96196	8.30832
1.97197	8.30847
1.98198	8.30863
1.99199	8.30878
2.002	8.30893
2.01201	8.30908
2.02202	8.30923
2.03203	8.30937
2.04204	8.30952
2.05205	8.30966
2.06206	8.30981
2.07207	8.30995
2.08208	8.31009
2.09209	8.31023
2.1021	8.31037
2.11211	8.31051
2.12212	8.31065
2.13213	8.31079
2.14214	8.31092
2.15215	8.31106
2.16216	8.31119
2.17217	8.31132
2.18218	8.31146
2.19219	8.31159
2.2022	8.31172
2.21221	8.31185
2.22222	8.31197
2.23223	8.3121
2.24224	8.31223
2.25225	8.31235
2.26226	8.31248
2.27227	8.3126
2.28228	8.31272
2.29229	8.31284
2.3023	8.31297
2.31231	8.31309
2.32232	8.31321
2.33233	8.31332
2.34234	8.31344
2.35235	8.31356
2.36236	8.31367
2.37237	8.31379
2.38238	8.3139
2.39239	8.31402
2.4024	8.31413
2.41241	8.31424
2.42242	8.31435
2.43243	8.31446
2.44244	8.31457
2.45245	8.31468
2.46246	8.31479
2.47247	8.3149
2.48248	8.31501
2.49249	8.31511
2.5025	8.31522
2.51251	8.31532
2.52252	8.31543
2.53253	8.31553
2.54254	8.31563
2.55255	8.31573
2.56256	8.31583
2.57257	8.31594
2.58258	8.31604
2.59259	8.31613
2.6026	8.31623
2.61261	8.31633
2.62262	8.31643
2.63263	8.31652
2.64264	8.31662
2.65265	8.31672
2.66266	8.31681
2.67267	8.3169
2.68268	8.317
2.69269	8.31709
2.7027	8.31718
2.71271	8.31728
2.72272	8.31737
2.73273	8.31746
2.74274	8.31755
2.75275	8.31764
2.76276	8.31773
2.77277	8.31781
2.78278	8.3179
2.79279	8.31799
2.8028	8.31808
2.81281	8.31816
2.82282	8.31825
2.83283	8.31833
2.84284	8.31842
2.85285	8.3185
2.86286	8.31858
2.87287	8.31867
2.88288	8.31875
2.89289	8.31883
2.9029	8.31891
2.91291	8.31899
2.92292	8.31907
2.93293	8.31915
2.94294	8.31923
2.95295	8.31931
2.96296	8.31939
2.97297	8.31947
2.98298	8.31955
2.99299	8.31962
3.003	8.3197
3.01301	8.31978
3.02302	8.31985
3.03303	8.31993
3.04304	8.32
3.05305	8.32008
3.06306	8.32015
3.07307	8.32022
3.08308	8.3203
3.09309	8.32037
3.1031	8.32044
3.11311	8.32051
3.12312	8.32058
3.13313	8.32066
3.14314	8.32073
3.15315	8.3208
3.16316	8.32087
3.17317	8.32094
3.18318	8.321
3.19319	8.32107
3.2032	8.32114
3.21321	8.32121
3.22322	8.32128
3.23323	8.32134
3.24324	8.32141
3.25325	8.32148
3.26326	8.32154
3.27327	8.32161
3.28328	8.32167
3.29329	8.32174
3.3033	8.3218
3.31331	8.32186
3.32332	8.32193
3.33333	8.32199
3.34334	8.32205
3.35335	8.32212
3.36336	8.32218
3.37337	8.32224
3.38338	8.3223
3.39339	8.32236
3.4034	8.32243
3.41341	8.32249
3.42342	8.32255
3.43343	8.32261
3.44344	8.32267
3.45345	8.32272
3.46346	8.32278
3.47347	8.32284
3.48348	8.3229
3.49349	8.32296
3.5035	8.32302
3.51351	8.32307
3.52352	8.32313
3.53353	8.32319
3.54354	8.32324
3.55355	8.3233
3.56356	8.32336
3.57357	8.32341
3.58358	8.32347
3.59359	8.32352
3.6036	8.32358
3.61361	8.32363
3.62362	8.32368
3.63363	8.32374
3.64364	8.32379
3.65365	8.32385
3.66366	8.3239
3.67367	8.32395
3.68368	8.324
3.69369	8.32406
3.7037	8.32411
3.71371	8.32416
3.72372	8.32421
3.73373	8.32426
3.74374	8.32431
3.75375	8.32436
3.76376	8.32441
3.77377	8.32446
3.78378	8.32451
3.79379	8.32456
3.8038	8.32461
3.81381	8.32466
3.82382	8.32471
3.83383	8.32476
3.84384	8.32481
3.85385	8.32486
3.86386	8.3249
3.87387	8.32495
3.88388	8.325
3.89389	8.32505
3.9039	8.32509
3.91391	8.32514
3.92392	8.32519
3.93393	8.32523
3.94394	8.32528
3.95395	8.32532
3.96396	8.32537
3.97397	8.32542
3.98398	8.32546
3.99399	8.32551
4.004	8.32555
4.01401	8.32559
4.02402	8.32564
4.03403	8.32568
4.04404	8.32573
4.05405	8.32577
4.06406	8.32581
4.07407	8.32586
4.08408	8.3259
4.09409	8.32594
4.1041	8.32599
4.11411	8.32603
4.12412	8.32607
4.13413	8.32611
4.14414	8.32615
4.15415	8.3262
4.16416	8.32624
4.17417	8.32628
4.18418	8.32632
4.19419	8.32636
4.2042	8.3264
4.21421	8.32644
4.22422	8.32648
4.23423	8.32652
4.24424	8.32656
4.25425	8.3266
4.26426	8.32664
4.27427	8.32668
4.28428	8.32672
4.29429	8.32676
4.3043	8.3268
4.31431	8.32684
4.32432	8.32688
4.33433	8.32691
4.34434	8.32695
4.35435	8.32699
4.36436	8.32703
4.37437	8.32707
4.38438	8.3271
4.39439	8.32714
4.4044	8.32718
4.41441	8.32722
4.42442	8.32725
4.43443	8.32729
4.44444	8.32733
4.45445	8.32736
4.46446	8.3274
4.47447	8.32743
4.48448	8.32747
4.49449	8.32751
4.5045	8.32754
4.51451	8.32758
4.52452	8.32761
4.53453	8.32765
4.54454	8.32768
4.55455	8.32772
4.56456	8.32775
4.57457	8.32779
4.58458	8.32782
4.59459	8.32785
4.6046	8.32789
4.61461	8.32792
4.62462	8.32796
4.63463	8.32799
4.64464	8.32802
4.65465	8.32806
4.66466	8.32809
4.67467	8.32812
4.68468	8.32816
4.69469	8.32819
4.7047	8.32822
4.71471	8.32825
4.72472	8.32829
4.73473	8.32832
4.74474	8.32835
4.75475	8.32838
4.76476	8.32842
4.77477	8.32845
4.78478	8.32848
4.79479	8.32851
4.8048	8.32854
4.81481	8.32857
4.82482	8.3286
4.83483	8.32863
4.84484	8.32867
4.85485	8.3287
4.86486	8.32873
4.87487	8.32876
4.88488	8.32879
4.89489	8.32882
4.9049	8.32885
4.91491	8.32888
4.92492	8.32891
4.93493	8.32894
4.94494	8.32897
4.95495	8.329
4.96496	8.32903
4.97497	8.32906
4.98498	8.32908
4.99499	8.32911
5.00501	8.32914
5.01502	8.32917
5.02503	8.3292
5.03504	8.32923
5.04505	8.32926
5.05506	8.32929
5.06507	8.32931
5.07508	8.32934
5.08509	8.32937
5.0951	8.3294
5.10511	8.32943
5.11512	8.32945
5.12513	8.32948
5.13514	8.32951
5.14515	8.32954
5.15516	8.32956
5.16517	8.32959
5.17518	8.32962
5.18519	8.32964
5.1952	8.32967
5.20521	8.3297
5.21522	8.32972
5.22523	8.32975
5.23524	8.32978
5.24525	8.3298
5.25526	8.32983
5.26527	8.32986
5.27528	8.32988
5.28529	8.32991
5.2953	8.32993
5.30531	8.32996
5.31532	8.32999
5.32533	8.33001
5.33534	8.33004
5.34535	8.33006
5.35536	8.33009
5.36537	8.33011
5.37538	8.33014
5.38539	8.33016
5.3954	8.33019
5.40541	8.33021
5.41542	8.33024
5.42543	8.33026
5.43544	8.33029
5.44545	8.33031
5.45546	8.33034
5.46547	8.33036
5.47548	8.33038
5.48549	8.33041
5.4955	8.33043
5.50551	8.33046
5.51552	8.33048
5.52553	8.3305
5.53554	8.33053
5.54555	8.33055
5.55556	8.33057
5.56557	8.3306
5.57558	8.33062
5.58559	8.33064
5.5956	8.33067
5.60561	8.33069
5.61562	8.33071
5.62563	8.33074
5.63564	8.33076
5.64565	8.33078
5.65566	8.3308
5.66567	8.33083
5.67568	8.33085
5.68569	8.33087
5.6957	8.33089
5.70571	8.33092
5.71572	8.33094
5.72573	8.33096
5.73574	8.33098
5.74575	8.33101
5.75576	8.33103
5.76577	8.33105
5.77578	8.33107
5.78579	8.33109
5.7958	8.33111
5.80581	8.33114
5.81582	8.33116
5.82583	8.33118
5.83584	8.3312
5.84585	8.33122
5.85586	8.33124
5.86587	8.33126
5.87588	8.33128
5.88589	8.33131
5.8959	8.33133
5.90591	8.33135
5.91592	8.33137
5.92593	8.33139
5.93594	8.33141
5.94595	8.33143
5.95596	8.33145
5.96597	8.33147
5.97598	8.33149
5.98599	8.33151
5.996	8.33153
6.00601	8.33155
6.01602	8.33157
6.02603	8.33159
6.03604	8.33161
6.04605	8.33163
6.05606	8.33165
6.06607	8.33167
6.07608	8.33169
6.08609	8.33171
6.0961	8.33173
6.10611	8.33175
6.11612	8.33177
6.12613	8.33179
6.13614	8.33181
6.14615	8.33183
6.15616	8.33185
6.16617	8.33186
6.17618	8.33188
6.18619	8.3319
6.1962	8.33192
6.20621	8.33194
6.21622	8.33196
6.22623	8.33198
6.23624	8.332
6.24625	8.33201
6.25626	8.33203
6.26627	8.33205
6.27628	8.33207
6.28629	8.33209
6.2963	8.33211
6.30631	8.33212
6.31632	8.33214
6.32633	8.33216
6.33634	8.33218
6.34635	8.3322
6.35636	8.33222
6.36637	8.33223
6.37638	8.33225
6.38639	8.33227
6.3964	8.33229
6.40641	8.3323
6.41642	8.33232
6.42643	8.33234
6.43644	8.33236
6.44645	8.33237
6.45646	8.33239
6.46647	8.33241
6.47648	8.33243
6.48649	8.33244
6.4965	8.33246
6.50651	8.33248
6.51652	8.33249
6.52653	8.33251
6.53654	8.33253
6.54655	8.33255
6.55656	8.33256
6.56657	8.33258
6.57658	8.3326
6.58659	8.33261
6.5966	8.33263
6.60661	8.33265
6.61662	8.33266
6.62663	8.33268
6.63664	8.3327
6.64665	8.33271
6.65666	8.33273
6.66667	8.33274
6.67668	8.33276
6.68669	8.33278
6.6967	8.33279
6.70671	8.33281
6.71672	8.33283
6.72673	8.33284
6.73674	8.33286
6.74675	8.33287
6.75676	8.33289
6.76677	8.33291
6.77678	8.33292
6.78679	8.33294
6.7968	8.33295
6.80681	8.33297
6.81682	8.33298
6.82683	8.333
6.83684	8.33301
6.84685	8.33303
6.85686	8.33305
6.86687	8.33306
6.87688	8.33308
6.88689	8.33309
6.8969	8.33311
6.90691	8.33312
6.91692	8.33314
6.92693	8.33315
6.93694	8.33317
6.94695	8.33318
6.95696	8.3332
6.96697	8.33321
6.97698	8.33323
6.98699	8.33324
6.997	8.33326
7.00701	8.33327
7.01702	8.33329
7.02703	8.3333
7.03704	8.33332
7.04705	8.33333
7.05706	8.33334
7.06707	8.33336
7.07708	8.33337
7.08709	8.33339
7.0971	8.3334
7.10711	8.33342
7.11712	8.33343
7.12713	8.33345
7.13714	8.33346
7.14715	8.33347
7.15716	8.33349
7.16717	8.3335
7.17718	8.33352
7.18719	8.33353
7.1972	8.33354
7.20721	8.33356
7.21722	8.33357
7.22723	8.33359
7.23724	8.3336
7.24725	8.33361
7.25726	8.33363
7.26727	8.33364
7.27728	8.33365
7.28729	8.33367
7.2973	8.33368
7.30731	8.3337
7.31732	8.33371
7.32733	8.33372
7.33734	8.33374
7.34735	8.33375
7.35736	8.33376
7.36737	8.33378
7.37738	8.33379
7.38739	8.3338
7.3974	8.33382
7.40741	8.33383
7.41742	8.33384
7.42743	8.33385
7.43744	8.33387
7.44745	8.33388
7.45746	8.33389
7.46747	8.33391
7.47748	8.33392
7.48749	8.33393
7.4975	8.33395
7.50751	8.33396
7.51752	8.33397
7.52753	8.33398
7.53754	8.334
7.54755	8.33401
7.55756	8.33402
7.56757	8.33403
7.57758	8.33405
7.58759	8.33406
7.5976	8.33407
7.60761	8.33409
7.61762	8.3341
7.62763	8.33411
7.63764	8.33412
7.64765	8.33413
7.65766	8.33415
7.66767	8.33416
7.67768	8.33417
7.68769	8.33418
7.6977	8.3342
7.70771	8.33421
7.71772	8.33422
7.72773	8.33423
7.73774	8.33424
7.74775	8.33426
7.75776	8.33427
7.76777	8.33428
7.77778	8.33429
7.78779	8.3343
7.7978	8.33432
7.80781	8.33433
7.81782	8.33434
7.82783	8.33435
7.83784	8.33436
7.84785	8.33438
7.85786	8.33439
7.86787	8.3344
7.87788	8.33441
7.88789	8.33442
7.8979	8.33443
7.90791	8.33444
7.91792	8.33446
7.92793	8.33447
7.93794	8.33448
7.94795	8.33449
7.95796	8.3345
7.96797	8.33451
7.97798	8.33453
7.98799	8.33454
7.998	8.33455
8.00801	8.33456
8.01802	8.33457
8.02803	8.33458
8.03804	8.33459
8.04805	8.3346
8.05806	8.33461
8.06807	8.33463
8.07808	8.33464
8.08809	8.33465
8.0981	8.33466
8.10811	8.33467
8.11812	8.33468
8.12813	8.33469
8.13814	8.3347
8.14815	8.33471
8.15816	8.33472
8.16817	8.33474
8.17818	8.33475
8.18819	8.33476
8.1982	8.33477
8.20821	8.33478
8.21822	8.33479
8.22823	8.3348
8.23824	8.33481
8.24825	8.33482
8.25826	8.33483
8.26827	8.33484
8.27828	8.33485
8.28829	8.33486
8.2983	8.33487
8.30831	8.33488
8.31832	8.33489
8.32833	8.3349
8.33834	8.33492
8.34835	8.33493
8.35836	8.33494
8.36837	8.33495
8.37838	8.33496
8.38839	8.33497
8.3984	8.33498
8.40841	8.33499
8.41842	8.335
8.42843	8.33501
8.43844	8.33502
8.44845	8.33503
8.45846	8.33504
8.46847	8.33505
8.47848	8.33506
8.48849	8.33507
8.4985	8.33508
8.50851	8.33509
8.51852	8.3351
8.52853	8.33511
8.53854	8.33512
8.54855	8.33513
8.55856	8.33514
8.56857	8.33515
8.57858	8.33516
8.58859	8.33517
8.5986	8.33518
8.60861	8.33519
8.61862	8.3352
8.62863	8.33521
8.63864	8.33522
8.64865	8.33522
8.65866	8.33523
8.66867	8.33524
8.67868	8.33525
8.68869	8.33526
8.6987	8.33527
8.70871	8.33528
8.71872	8.33529
8.72873	8.3353
8.73874	8.33531
8.74875	8.33532
8.75876	8.33533
8.76877	8.33534
8.77878	8.33535
8.78879	8.33536
8.7988	8.33537
8.80881	8.33538
8.81882	8.33539
8.82883	8.33539
8.83884	8.3354
8.84885	8.33541
8.85886	8.33542
8.86887	8.33543
8.87888	8.33544
8.88889	8.33545
8.8989	8.33546
8.90891	8.33547
8.91892	8.33548
8.92893	8.33549
8.93894	8.33549
8.94895	8.3355
8.95896	8.33551
8.96897	8.33552
8.97898	8.33553
8.98899	8.33554
8.999	8.33555
9.00901	8.33556
9.01902	8.33557
9.02903	8.33557
9.03904	8.33558
9.04905	8.33559
9.05906	8.3356
9.06907	8.33561
9.07908	8.33562
9.08909	8.33563
9.0991	8.33564
9.10911	8.33564
9.11912	8.33565
9.12913	8.33566
9.13914	8.33567
9.14915	8.33568
9.15916	8.33569
9.16917	8.3357
9.17918	8.33571
9.18919	8.33571
9.1992	8.33572
9.20921	8.33573
9.21922	8.33574
9.22923	8.33575
9.23924	8.33576
9.24925	8.33576
9.25926	8.33577
9.26927	8.33578
9.27928	8.33579
9.28929	8.3358
9.2993	8.33581
9.30931	8.33581
9.31932	8.33582
9.32933	8.33583
9.33934	8.33584
9.34935	8.33585
9.35936	8.33586
9.36937	8.33586
9.37938	8.33587
9.38939	8.33588
9.3994	8.33589
9.40941	8.3359
9.41942	8.3359
9.42943	8.33591
9.43944	8.33592
9.44945	8.33593
9.45946	8.33594
9.46947	8.33594
9.47948	8.33595
9.48949	8.33596
9.4995	8.33597
9.50951	8.33598
9.51952	8.33598
9.52953	8.33599
9.53954	8.336
9.54955	8.33601
9.55956	8.33602
9.56957	8.33602
9.57958	8.33603
9.58959	8.33604
9.5996	8.33605
9.60961	8.33606
9.61962	8.33606
9.62963	8.33607
9.63964	8.33608
9.64965	8.33609
9.65966	8.33609
9.66967	8.3361
9.67968	8.33611
9.68969	8.33612
9.6997	8.33612
9.70971	8.33613
9.71972	8.33614
9.72973	8.33615
9.73974	8.33615
9.74975	8.33616
9.75976	8.33617
9.76977	8.33618
9.77978	8.33619
9.78979	8.33619
9.7998	8.3362
9.80981	8.33621
9.81982	8.33621
9.82983	8.33622
9.83984	8.33623
9.84985	8.33624
9.85986	8.33624
9.86987	8.33625
9.87988	8.33626
9.88989	8.33627
9.8999	8.33627
9.90991	8.33628
9.91992	8.33629
9.92993	8.3363
9.93994	8.3363
9.94995	8.33631
9.95996	8.33632
9.96997	8.33632
9.97998	8.33633
9.98999	8.33634
10	8.33635
